# Supplementary material for: An integrated multi-factor decision model for personalized NIPT timing using BMI stratification
Source: Sci Rep. 2026 Apr 16;16:17729. doi: 10.1038/s41598-026-48094-1 (PMC13247266; doi:10.1038/s41598-026-48094-1)
Supplement: Supplementary file 1 — Supplementary Material 1 [file 41598_2026_48094_MOESM1_ESM.xlsx]

## Sheet: 男胎检测数据
序号	孕妇代码	年龄	身高	体重	末次月经	IVF妊娠	检测日期	检测抽血次数	检测孕周	孕妇BMI	原始读段数	在参考基因组上比对的比例	重复读段的比例	唯一比对的读段数	GC含量	13号染色体的Z值	18号染色体的Z值	21号染色体的Z值	X染色体的Z值	Y染色体的Z值	Y染色体浓度	X染色体浓度	13号染色体的GC含量	18号染色体的GC含量	21号染色体的GC含量	被过滤掉读段数的比例	染色体的非整倍体	怀孕次数	生产次数	胎儿是否健康
1	A001	31	160	72	2023-02-01	自然受孕	20230429	1	11w+6	28.125	5040534	0.806726	0.0276035	3845411	0.399262	0.782097	-2.32121	-1.026	-0.0621031	-1.03561	0.0259358	0.038061	0.377069	0.389803	0.399399	0.0274838		1	0	是
2	A001	31	160	73	2023-02-01	自然受孕	20230531	2	15w+6	28.5156	3198810	0.806393	0.0282708	2457402	0.393299	0.692856	1.16852	-2.5951	0.582183	-0.363519	0.0348869	0.0595723	0.371542	0.384771	0.391706	0.0196167		1	0	是
3	A001	31	160	73	2023-02-01	自然受孕	20230625	3	20w+1	28.5156	3848846	0.803858	0.0325962	2926292	0.39989	-0.888702	-1.01824	-1.30866	-0.342564	-0.734503	0.066171	0.0759945	0.377449	0.390582	0.39948	0.0223124		1	0	是
4	A001	31	160	74	2023-02-01	自然受孕	20230716	4	22w+6	28.9062	5960269	0.802535	0.0347616	4509561	0.397977	0.498031	0.770401	-1.47696	1.14124	0.4762	0.0611916	0.0523048	0.375613	0.389251	0.397212	0.0232802		1	0	是
5	A002	32	149	74	2023-11-09	自然受孕	20240219	1	13w+6	33.3318	4154302	0.805008	0.0288551	3169114	0.40306	-2.26804	-1.00401	0.863198	-0.441235	-0.889422	0.0592301	0.0597081	0.38026	0.393618	0.404868	0.0242115		2	1	否
6	A002	32	149	76	2023-11-09	自然受孕	20240310	2	16w+5	34.2327	5108640	0.789434	0.0302902	3809027	0.399466	-0.101008	0.857095	-0.0808814	0.489396	-0.355107	0.0424014	0.0404774	0.377387	0.390282	0.399467	0.0260175		2	1	否
7	A002	32	149	75	2023-11-09	自然受孕	20240401	3	19w+5	33.7823	5316264	0.798867	0.0294676	4036843	0.396629	2.21845	2.74808	-0.374888	2.6683	1.70289	0.0478248	0.0124778	0.375591	0.387779	0.39505	0.0206205		2	1	否
8	A002	32	149	76	2023-11-09	自然受孕	20240429	4	23w+4	34.2327	6048355	0.805956	0.0311938	4592406	0.398856	2.09794	2.86048	-0.665512	1.08838	0.191203	0.0426747	0.0302268	0.377183	0.390219	0.397856	0.0275782	T18	2	1	否
9	A002	32	149	76	2023-11-09	自然受孕	20240503	4	23w+4	34.2327	2868426	0.791636	0.0285592	2146451	0.407189	3.17819	3.59073	-0.469923	-0.102283	-0.732548	0.0473622	0.0250301	0.386809	0.398356	0.409255	0.02695	T13T18	2	1	否
10	A003	35	160	78.7	2023-02-20	自然受孕	20230522	1	13w	30.7422	4890500	0.787601	0.0306553	3654763	0.403697	0.264485	0.659325	2.27774	0.232681	-0.39414	0.0547125	0.0391095	0.381178	0.394178	0.403653	0.0211379	T21	≥3	1	是
11	A003	35	160	78.7	2023-02-20	自然受孕	20230526	1	13w	30.7422	3811511	0.802652	0.0305616	2903813	0.403509	0.157044	2.94983	0.457317	-0.106657	-0.660888	0.0567115	0.0450445	0.382033	0.394653	0.402891	0.0209069	T18	≥3	1	是
12	A003	35	160	78.7	2023-02-20	自然受孕	20230526	1	13w	30.7422	4656559	0.803021	0.0305499	3550546	0.404156	0.516549	0.154161	1.04508	0.873101	0.320997	0.0651848	0.0330934	0.382485	0.395127	0.405797	0.0205598		≥3	1	是
13	A003	35	160	79.72	2023-02-20	自然受孕	20230617	2	16w+5	31.1406	4387822	0.798207	0.0296688	3323334	0.401154	-1.05325	0.929247	2.55366	0.940318	0.330456	0.0632494	0.045082	0.377922	0.391794	0.401705	0.022111	T21	≥3	1	是
14	A003	35	160	81.62	2023-02-20	自然受孕	20230710	3	20w+2	31.8828	4904188	0.804582	0.0308359	3738907	0.403602	-0.359708	0.42762	1.75031	-0.295191	-0.86252	0.052253	0.0489622	0.381532	0.39362	0.405542	0.0222903		≥3	1	是
15	A003	35	160	82.2	2023-02-20	自然受孕	20230730	4	23w+1	32.1094	3206682	0.800462	0.0284419	2441783	0.398854	2.85913	2.52068	-0.43733	2.43294	1.71698	0.0664989	0.0297587	0.377228	0.39015	0.398328	0.0208677	T13	≥3	1	是
16	A004	26	158	71.5	2023-06-11	自然受孕	20230901	1	11w	28.6412	3951472	0.806596	0.0283491	3031782	0.405282	1.50672	-0.994698	-1.30398	-0.353765	-0.949422	0.0494977	0.0393969	0.383182	0.39515	0.406133	0.021022		≥3	1	是
17	A004	26	158	71.5	2023-06-11	自然受孕	20231004	2	15w+6	28.6412	5654459	0.798637	0.0306337	4267294	0.403898	1.18886	-0.801404	0.0598391	-0.206612	-0.615108	0.0667999	0.0594894	0.381556	0.394266	0.405341	0.0251807		≥3	1	是
18	A004	26	158	71	2023-06-11	自然受孕	20231105	3	19w+2	28.441	5592519	0.770579	0.0282602	4087473	0.399496	0.729993	1.58529	-0.531865	0.704658	-0.0345127	0.0516903	0.0453035	0.377825	0.390569	0.400076	0.0239318		≥3	1	是
19	A004	26	158	72.8	2023-06-11	自然受孕	20231127	4	23w+4	29.162	5606656	0.766317	0.0274518	4068699	0.401436	0.0789158	0.448669	0.494624	-0.267646	-0.452309	0.082347	0.0850669	0.378837	0.392197	0.40177	0.0262848		≥3	1	是
20	A005	30	150	67.4	2023-04-15	自然受孕	20230715	1	12w+2	29.9556	3498512	0.800899	0.0277375	2655557	0.397438	2.36133	0.234457	0.726606	2.33315	1.4073	0.0515701	0.0214395	0.376112	0.388047	0.396111	0.0252101		≥3	1	是
21	A005	30	150	69.4	2023-04-15	自然受孕	20230804	2	15w+2	30.8444	4725831	0.7974	0.0265857	3573907	0.400136	-0.0387949	-0.00272546	1.08655	0.775851	0.441459	0.0815329	0.0690544	0.377735	0.390078	0.400441	0.0257036		≥3	1	是
22	A005	30	150	70.4	2023-04-15	自然受孕	20230908	3	20w+1	31.2889	4775150	0.810002	0.0297608	3664611	0.399571	-1.22921	-0.544431	-0.311553	-0.127682	-0.075654	0.101765	0.10467	0.376666	0.390107	0.399696	0.0234922		≥3	1	是
23	A005	30	150	72.5	2023-04-15	自然受孕	20231003	4	23w+5	32.2222	4902536	0.806773	0.0282744	3742678	0.398628	2.46641	2.66074	1.55664	2.15931	2.74454	0.164557	0.122555	0.376932	0.389718	0.397398	0.0262064		≥3	1	是
24	A006	31	153	84	2023-07-05	自然受孕	20231004	1	12w+1	35.8836	4326453	0.809019	0.029771	3303688	0.401276	0.887298	1.45346	-0.61128	-0.0819687	-0.475465	0.0694688	0.0651014	0.379692	0.392843	0.401043	0.027177		≥3	1	是
25	A006	31	153	84.6	2023-07-05	自然受孕	20231103	2	16w+3	36.1399	4552913	0.793071	0.0317416	3420796	0.398728	0.637693	1.22698	1.42446	-0.753817	-0.680112	0.0963788	0.11409	0.376586	0.389986	0.39873	0.0215592		≥3	1	是
26	A006	31	153	84.8	2023-07-05	自然受孕	20231202	3	20w+2	36.2254	5156710	0.8099	0.03274	3938052	0.398556	0.351257	0.733868	0.224977	-0.376908	-0.634359	0.0763711	0.0898988	0.37688	0.389209	0.397583	0.0251585		≥3	1	是
27	A006	31	153	84.9	2023-07-05	自然受孕	20231231	4	24w+3	36.2681	3427114	0.77932	0.0399961	2510584	0.397658	0.878441	0.109965	-0.57056	-0.423104	-0.695102	0.0750869	0.0947761	0.375369	0.388012	0.395757	0.0208312		≥3	1	是
28	A007	35	163	90	2023-04-18	自然受孕	20230718	1	12w+2	33.8741	7309535	0.798185	0.0302025	5530541	0.408614	-0.664581	-1.48972	-1.06863	-1.96404	4.05787	0.0219016	0.029383	0.38594	0.398689	0.410119	0.0225529		≥3	0	是
29	A007	35	163	90	2023-04-18	自然受孕	20230813	2	16w	33.8741	5149877	0.800163	0.0281318	3914479	0.404764	-1.79994	-1.2848	-1.64577	-0.79589	-1.47126	0.0380385	0.0441893	0.381752	0.394462	0.406455	0.0225578		≥3	0	是
30	A007	35	163	91	2023-04-18	自然受孕	20230915	3	20w+6	34.2504	5677514	0.80572	0.0270777	4344887	0.401214	-1.18225	-0.289449	0.925928	-0.12902	-1.08977	0.0269837	0.0299744	0.379346	0.391931	0.40202	0.0237574		≥3	0	是
31	A007	35	163	91	2023-04-18	自然受孕	20231004	4	23w+5	34.2504	4853064	0.800369	0.03149	3659672	0.414007	0.00968634	3.55238	-0.580152	-2.10994	-2.64829	0.0351998	0.0219505	0.392487	0.404402	0.415441	0.0271818	T18	≥3	0	是
32	A007	35	163	91	2023-04-18	自然受孕	20231007	4	23w+5	34.2504	5184197	0.798839	0.0331403	3906067	0.411699	1.18824	2.63195	-0.905529	-1.45468	-2.12247	0.0340074	0.0176311	0.390553	0.402698	0.413852	0.0244821		≥3	0	是
33	A008	25	155	70	2023-05-30	自然受孕	20230904	1	13w	29.1363	4003126	0.807097	0.0297545	3058180	0.402278	1.45347	1.16876	0.379725	0.759287	0.141593	0.0604895	0.0415371	0.380244	0.393309	0.402346	0.0244349		1	0	是
34	A008	25	155	71	2023-05-30	自然受孕	20230924	2	16w	29.5525	7127338	0.804408	0.0283601	5443539	0.405137	2.85997	0.58684	0.698091	-0.103287	-0.995465	0.0277985	0.0163087	0.383202	0.396088	0.405129	0.0228247	T13	1	0	是
35	A008	25	155	73.5	2023-05-30	自然受孕	20231023	3	20w+1	30.5931	6349459	0.807333	0.0289218	4853012	0.399917	3.40575	3.62213	0.727392	1.30158	0.173964	0.0271044	0.00851336	0.378525	0.390876	0.399059	0.0250828	T13T18	1	0	是
36	A008	25	155	75	2023-05-30	自然受孕	20231112	4	23w	31.2175	5990916	0.808105	0.0288557	4601583	0.400313	2.60326	1.28164	1.12497	0.892804	0.255792	0.0608915	0.0477663	0.378305	0.39167	0.40054	0.0212715		1	0	是
37	A009	24	150	75	2023-08-10	自然受孕	20231119	1	13w+6	33.3333	4162932	0.803169	0.0257522	3174943	0.401341	0.189762	0.160916	-0.707838	0.278337	-0.522795	0.041528	0.0372808	0.379314	0.391708	0.401761	0.0253245		≥3	0	是
38	A009	24	150	75	2023-08-08	自然受孕	20231216	2	17w+3	33.3333	4628323	0.803216	0.0319123	3514441	0.404373	-1.5214	-0.562862	-0.869062	-1.28088	-1.63098	0.0581823	0.0717685	0.381038	0.394896	0.406013	0.0234705		≥3	0	是
39	A009	23	150	77	2023-08-08	自然受孕	20240120	3	21w+6	34.2222	5242201	0.787991	0.0293227	3902903	0.399197	-0.613724	0.263222	-1.00009	0.56703	-0.0597907	0.0573647	0.0541518	0.377625	0.38962	0.398797	0.0266304		≥3	0	是
40	A009	24	150	78	2023-08-08	自然受孕	20240201	4	23w+6	34.6667	4757640	0.755971	0.0377558	3387878	0.405645	-0.519267	1.27673	0.165688	-0.986432	-0.0553093	0.159267	0.152648	0.382563	0.395275	0.406563	0.0210838		≥3	0	是
41	A010	23	150	75	2023-02-15	自然受孕	20230529	1	13w+6	33.3333	4271707	0.809045	0.0274764	3294411	0.398986	2.70112	2.44767	-0.178128	0.0736051	4.49416	0.0242022	-0.00106799	0.377841	0.390153	0.397426	0.0198256	T13	1	0	是
42	A010	23	150	75	2023-02-15	自然受孕	20230617	2	16w+4	33.3333	5601278	0.811301	0.030629	4297236	0.402368	-2.24373	0.592069	1.29735	-3.17885	1.85337	0.0100039	0.0466786	0.380236	0.392723	0.402976	0.0244937		1	0	是
43	A010	23	150	80	2023-02-15	自然受孕	20230715	3	20w+6	35.5556	4182541	0.800579	0.028817	3175042	0.397201	-0.58337	3.59791	0.841137	0.273435	-0.69521	0.0331426	0.0445607	0.374733	0.38845	0.397293	0.0236536	T18	1	0	是
44	A010	23	150	80	2023-02-15	自然受孕	20230718	3	20w+6	35.5556	4697761	0.798136	0.0287093	3559146	0.401248	1.67325	2.55625	0.319866	-0.582096	-1.3792	0.031946	0.0431393	0.379501	0.391785	0.401397	0.0226985		1	0	是
45	A010	23	150	80	2023-02-15	自然受孕	20230718	3	20w+6	35.5556	5108813	0.804495	0.0321228	3861261	0.399189	0.308055	3.30872	-0.771393	-0.228477	-1.16683	0.0269022	0.039135	0.377428	0.390185	0.398735	0.0293436	T18	1	0	是
46	A010	23	150	83	2023-02-15	自然受孕	20230812	4	24w+5	36.8889	4013240	0.808885	0.0302099	3091945	0.398173	1.88728	5.19373	-0.117096	2.20184	1.0051	0.0274384	-0.00242806	0.377387	0.389676	0.39718	0.0178629	T18	1	0	是
47	A010	23	150	83	2023-02-15	自然受孕	20230815	4	24w+5	36.8889	4177053	0.799644	0.0302432	3160320	0.407806	3.57389	6.07634	-1.79836	0.273363	-0.614793	0.032579	-0.00368242	0.387717	0.399189	0.408248	0.0243332	T13T18	1	0	是
48	A011	30	171	106	2023-02-01	自然受孕	20230501	1	11w+6	36.2505	4782952	0.80587	0.0277865	3651975	0.401729	-0.450378	-0.658718	-0.586703	-0.199465	-0.951795	0.038914	0.0455256	0.378986	0.392111	0.401716	0.0254477		≥3	0	是
49	A011	30	171	108	2023-02-01	自然受孕	20230529	2	16w+1	36.9344	5329794	0.80451	0.0274308	4087373	0.404041	0.61683	-0.263296	-0.857521	-0.0280865	-0.872715	0.0343805	0.0287815	0.381266	0.394615	0.405834	0.0198739		≥3	0	是
50	A011	30	171	108	2023-02-01	自然受孕	20230701	3	20w+4	36.9344	5537344	0.805926	0.0304097	4224915	0.407211	0.465643	2.24417	-1.72966	-0.821788	-1.1141	0.0689825	0.0599896	0.384091	0.397317	0.407757	0.0235887		≥3	0	是
51	A011	30	171	110	2023-02-01	自然受孕	20230723	4	24w	37.6184	5811800	0.797939	0.027566	4397433	0.402156	0.547507	0.701294	0.0167295	0.201646	-0.421443	0.0529103	0.0480122	0.379482	0.392646	0.403086	0.0248785		≥3	0	是
52	A012	32	155	73	2023-08-21	自然受孕	20231113	1	11w+3	30.385	4785361	0.8064	0.0315154	3650074	0.400604	1.45682	1.09282	1.19335	1.18418	0.145391	0.0329139	0.0101903	0.378687	0.391712	0.40007	0.0233393		2	1	是
53	A012	32	155	72	2023-08-21	自然受孕	20231216	2	16w+1	29.9688	5358062	0.80823	0.03284	4092323	0.400247	0.971231	1.07632	0.368324	1.33191	0.471518	0.0469544	0.0257097	0.377519	0.390862	0.400491	0.0229225		2	1	是
54	A012	32	155	74	2023-08-21	自然受孕	20240113	3	20w+1	30.8012	4227974	0.801523	0.0322605	3205758	0.399721	1.91	1.87772	0.0833395	1.94797	1.3098	0.0703668	0.034595	0.378333	0.391029	0.399841	0.0224843		2	1	是
55	A012	32	155	74	2023-08-21	自然受孕	20240201	4	23w	30.8012	3918473	0.769416	0.0337803	2855325	0.40304	0.650298	3.20753	1.1885	1.04497	0.338323	0.0552377	0.0290054	0.380549	0.393863	0.404023	0.0198302	T18	2	1	是
56	A013	28	163	95.5	2022-11-18	自然受孕	20230212	1	11w+4	35.9441	3461100	0.798047	0.0331342	2616711	0.398897	-0.130258	1.28085	-0.691909	0.898733	0.501198	0.0788935	0.0684384	0.376787	0.389791	0.399644	0.0201783		≥3	1	是
57	A013	28	163	94.5	2022-11-18	自然受孕	20230312	2	15w+6	35.5678	3843436	0.797068	0.035309	2894699	0.396815	5.67669	4.61607	0.155562	3.2394	2.63633	0.0884432	0.0424308	0.374871	0.388404	0.395693	0.0205095	T13T18	≥3	1	是
58	A013	28	163	95	2022-11-18	自然受孕	20230413	3	20w+1	35.756	3973289	0.763132	0.0361543	2861068	0.400144	2.4791	0.483941	-0.944695	1.15204	1.35076	0.122703	0.0979698	0.378116	0.390698	0.400535	0.0210272		≥3	1	是
59	A013	28	163	95	2022-11-18	自然受孕	20230512	4	24w+2	35.756	4562041	0.80328	0.0357648	3451449	0.400782	0.885404	2.27215	0.343544	0.878728	1.54606	0.156125	0.133268	0.378206	0.391267	0.401039	0.0232295		≥3	1	是
60	A014	29	162	92	2023-11-13	自然受孕	20240218	1	13w	35.0556	4852083	0.804703	0.0300759	3696755	0.403337	-2.27051	-1.95443	0.0357204	-0.927277	-1.69974	0.0323916	0.0448723	0.380195	0.393877	0.403857	0.023844		1	0	是
61	A014	29	162	93	2023-11-13	自然受孕	20240311	2	16w+2	35.4367	4395030	0.806929	0.030894	3361693	0.403611	-0.755078	0.246749	-0.360191	0.214954	-0.667212	0.0325536	0.0208599	0.38122	0.3942	0.404979	0.0218861		1	0	是
62	A014	29	162	94	2023-11-13	自然受孕	20240408	3	20w	35.8177	4562270	0.803684	0.0300777	3472999	0.400096	0.136476	0.38023	-0.0140441	0.664719	0.0569503	0.0583182	0.0499012	0.37825	0.39089	0.400388	0.0234346		1	0	是
63	A014	29	162	95	2023-11-13	自然受孕	20240504	4	23w+6	36.1988	4146849	0.787257	0.0322182	3082746	0.397514	2.52887	1.72316	0.0239067	3.01868	2.41763	0.0862714	0.0400646	0.37602	0.387857	0.39586	0.0242792		1	0	是
64	A015	31	150	70	2023-09-22	自然受孕	20231225	1	12w+6	31.1111	5972493	0.808127	0.0326723	4556277	0.401178	0.845509	1.90623	1.58678	0.263404	4.46274	0.024533	-0.00385438	0.378311	0.392115	0.400714	0.0241099		2	0	是
65	A015	31	150	69.5	2023-09-22	自然受孕	20240117	2	15w+6	30.8889	5115877	0.802609	0.0286632	3912187	0.401539	-1.58171	-0.690972	-0.489063	0.0876612	-0.651273	0.0458231	0.0429987	0.37924	0.392254	0.402888	0.0190978		2	0	是
66	A015	31	150	70.1	2023-09-22	自然受孕	20240218	3	20w+4	31.1556	5018347	0.79235	0.0301296	3761039	0.40063	0.0111556	0.2581	-0.863571	0.322961	0.0507743	0.0820677	0.0755918	0.37848	0.391048	0.40072	0.0247488		2	0	是
67	A015	31	150	71.5	2023-09-22	自然受孕	20240311	4	23w+5	31.7778	4235167	0.796381	0.0289729	3196927	0.402012	-1.72127	1.00238	-1.63931	-0.551236	-0.830372	0.0730516	0.0782389	0.378993	0.392628	0.4031	0.0238645		2	0	是
68	A016	31	158	75	2022-10-11	自然受孕	20230115	1	12w+5	30.0433	3870468	0.786265	0.0278088	2882719	0.398761	-2.61541	-1.80752	-0.0752755	-0.27048	-0.432934	0.0845303	0.0988064	0.376357	0.389588	0.398173	0.0256432		≥3	0	是
69	A016	31	158	76	2022-10-11	自然受孕	20230212	2	17w	30.4438	3978093	0.802434	0.0329228	3028111	0.400876	-0.414236	-0.699663	-0.942195	-0.812654	-1.01852	0.0754679	0.0905691	0.37856	0.391286	0.400274	0.0190963		≥3	0	是
70	A016	31	158	77.2	2022-10-11	自然受孕	20230304	3	19w+5	30.9245	4395302	0.802424	0.030159	3351213	0.398214	0.661132	1.63009	-0.0658068	0.478193	0.132565	0.0789743	0.0783378	0.376528	0.389096	0.396924	0.0202641		≥3	0	是
71	A016	31	158	77.8	2022-10-11	自然受孕	20230328	4	23w+1	31.1649	3908375	0.753073	0.0303282	2767898	0.397739	0.903093	1.04886	0.313646	1.43363	1.35416	0.108478	0.0875807	0.376377	0.389251	0.396944	0.0301775		≥3	0	是
72	A017	38	165	77	2023-09-28	自然受孕	20240107	1	13w+5	28.2828	4308687	0.793394	0.0309565	3240623	0.401186	1.85889	-0.604518	0.636888	1.07881	0.559776	0.0707598	0.046418	0.378807	0.391377	0.403079	0.0217468		≥3	0	否
73	A017	38	165	78	2023-09-28	自然受孕	20240129	2	16w+6	28.6501	4401040	0.800668	0.0298642	3344188	0.402552	1.52816	1.59537	-1.32945	0.171513	-0.333966	0.0622308	0.052773	0.379829	0.393335	0.403365	0.0217487		≥3	0	否
74	A018	33	152	65	2023-05-10	自然受孕	20230818	1	13w+2	28.1337	5052115	0.7917	0.0314444	3793630	0.403934	0.20217	0.706954	2.21488	-0.00709546	-0.73699	0.041369	0.0325242	0.380634	0.39381	0.405515	0.020743	T21	2	0	是
75	A018	33	152	64	2023-05-10	自然受孕	20230908	2	16w+3	27.7008	4871616	0.809896	0.0299365	3729480	0.400681	0.0155314	1.09738	0.10443	0.949124	0.0671537	0.0388096	0.0242839	0.379016	0.39111	0.400335	0.0255804		2	0	是
76	A018	33	152	65	2023-05-10	自然受孕	20230930	3	19w+5	28.1337	5364481	0.797879	0.0294288	4042886	0.403889	-0.025231	2.09368	1.244	0.29667	-0.255791	0.0593977	0.0397033	0.381318	0.394412	0.404417	0.0268063		2	0	是
77	A018	33	152	66	2023-05-10	自然受孕	20231028	4	23w+6	28.5665	7241946	0.767547	0.0293465	5240766	0.399058	0.625672	1.12927	1.60995	0.265851	-0.0130728	0.0811264	0.0803899	0.376665	0.389766	0.399272	0.0286625		2	0	是
78	A019	27	160	72.5	2023-09-16	自然受孕	20231219	1	12w+2	28.3203	5984312	0.802233	0.0331349	4526147	0.406352	1.90416	0.200405	0.263132	0.525492	0.274516	0.0836204	0.0471348	0.383666	0.396505	0.40531	0.0249031		1	0	是
79	A019	27	160	75	2023-09-16	自然受孕	20240116	2	16w+6	29.2969	5761862	0.797463	0.0336999	4328835	0.405507	1.15949	1.49949	0.108187	0.619656	0.11343	0.0669015	0.0350473	0.382581	0.395414	0.406488	0.0250428		1	0	是
80	A019	27	160	75	2023-09-16	自然受孕	20240216	3	19w+5	29.2969	4157660	0.79348	0.0296639	3140710	0.404538	1.8982	-1.64071	1.15749	0.837573	0.139842	0.054483	0.0222122	0.382483	0.394153	0.404225	0.0188827		1	0	是
81	A019	27	160	78	2023-09-16	自然受孕	20240301	4	23w+2	30.4688	3882446	0.798935	0.0291525	2929612	0.401266	0.428713	1.49524	2.12106	1.4679	0.791153	0.0596762	0.0335794	0.379464	0.39174	0.402324	0.0271584		1	0	是
82	A020	27	157	73	2023-02-21	自然受孕	20230523	1	12w+2	29.6158	5481571	0.804262	0.0335725	4178385	0.39978	0.539399	0.958607	1.60027	0.985023	0.463367	0.070748	0.0564881	0.377766	0.391135	0.399633	0.0192985		1	0	是
83	A020	27	157	74	2023-02-21	自然受孕	20230618	2	16w+1	30.0215	4656674	0.786109	0.0293762	3468171	0.399348	0.0849179	0.420092	1.64562	1.43056	0.674395	0.0566925	0.0361068	0.376731	0.389879	0.398788	0.0239081		1	0	是
84	A021	29	150	78.6	2023-02-11	自然受孕	20230523	1	13w+4	34.9333	4257677	0.805864	0.0296238	3261123	0.399131	-0.184334	1.20736	-0.520693	0.998589	0.689334	0.087072	0.0729068	0.377445	0.389975	0.399285	0.0205267		≥3	2	是
85	A021	29	150	75	2023-02-11	自然受孕	20230614	2	16w+4	33.3333	5502311	0.806693	0.0307615	4198708	0.399107	0.282102	0.281065	-0.890995	0.623266	0.230331	0.0773907	0.0706313	0.376591	0.390187	0.398311	0.0240412		≥3	2	是
86	A021	29	150	80.29	2023-02-11	自然受孕	20230714	3	21w+1	35.6844	3488167	0.809448	0.0313307	2682876	0.40066	1.34646	2.18865	-1.14519	1.58335	1.39871	0.100407	0.0661629	0.378814	0.391516	0.39963	0.0190682		≥3	2	是
87	A021	29	150	86	2023-02-11	自然受孕	20230819	4	26w	38.2222	3947524	0.79785	0.0318672	2969271	0.403852	2.06984	1.16185	-2.16601	-0.582572	-0.435315	0.103078	0.0995542	0.382703	0.394596	0.404422	0.026202		≥3	1	是
88	A022	26	159	72.5	2023-04-09	自然受孕	20230701	1	11w	28.6777	5607604	0.803467	0.0300826	4266263	0.410544	1.32444	0.581489	-0.164326	-0.861083	-1.42263	0.0469373	0.0277341	0.387427	0.400644	0.41223	0.0237358		2	0	是
89	A022	25	158	72.5	2023-04-09	自然受孕	20230806	2	15w	29.0418	3867028	0.796103	0.0278916	2932160	0.40152	1.20519	0.185911	0.884737	0.127347	-0.224242	0.0722644	0.0642695	0.379328	0.391721	0.401701	0.0202251		2	0	是
90	A022	25	159	75	2023-04-09	自然受孕	20230913	3	20w+2	29.6665	4539660	0.803362	0.0288834	3449745	0.398048	2.19666	0.998796	0.609662	1.88863	1.37285	0.0825134	0.0520312	0.375867	0.389705	0.398669	0.0259504		2	0	是
91	A022	25	159	76	2023-04-09	自然受孕	20231003	4	23w+4	30.0621	5353423	0.805982	0.0292285	4083100	0.399408	1.52716	0.455031	-0.282737	1.45879	1.04649	0.0824578	0.0568257	0.377954	0.390021	0.400138	0.025199		2	0	是
92	A023	29	158	75	2023-01-19	自然受孕	20230424	1	13w	30.0433	3822036	0.803097	0.0266949	2906403	0.39737	-0.535093	-1.46068	1.65444	-0.498489	-1.11958	0.0492842	0.076447	0.375145	0.388207	0.397071	0.0271536		≥3	1	是
93	A023	29	158	75	2023-01-19	自然受孕	20230518	2	16w+4	30.0433	4937776	0.80587	0.0293709	3784452	0.399637	-0.398571	-0.460489	-0.0283198	-0.82366	-1.33837	0.0539493	0.0749202	0.376838	0.39026	0.398801	0.0201639		≥3	1	是
94	A023	29	158	75	2023-01-19	自然受孕	20230613	3	19w+6	30.0433	4473189	0.806875	0.0319637	3421023	0.398719	-0.339192	0.781595	2.09152	-0.0618807	-0.802614	0.0425043	0.054991	0.376243	0.389838	0.399069	0.0208688		≥3	1	是
95	A023	29	158	75	2023-01-19	自然受孕	20230616	3	19w+6	30.0433	3618137	0.803536	0.0353784	2748425	0.400218	0.462058	1.20302	2.54762	-1.00056	-1.67999	0.0391655	0.0625216	0.377617	0.391005	0.399577	0.019976	T21	≥3	1	是
96	A023	29	158	75	2023-01-19	自然受孕	20230616	3	19w+6	30.0433	4128586	0.809599	0.0308644	3167269	0.400336	0.356423	1.69173	0.65335	0.187738	-0.585457	0.0435576	0.0449153	0.378379	0.392389	0.399902	0.0222473		≥3	1	是
97	A023	30	158	79	2023-01-19	自然受孕	20230707	4	23w+3	31.6456	4898129	0.81121	0.0315143	3784606	0.399167	-1.15724	1.51749	1.05658	-0.825122	-1.38491	0.0480499	0.0721309	0.377149	0.389985	0.397865	0.0165232		≥3	1	是
98	A024	32	156	81	2023-01-27	自然受孕	20230423	1	11w+4	33.284	5100917	0.804083	0.0297503	3892801	0.399664	1.25376	-0.42692	-0.100469	-0.418072	4.39365	0.0238931	0.00607067	0.377578	0.390239	0.398235	0.0217951		1	0	是
99	A024	32	156	81	2023-01-27	自然受孕	20230522	2	16w	33.284	5878629	0.771804	0.0301762	4290965	0.40693	1.26528	-0.0118474	-1.05812	-0.694779	-1.29751	0.0465326	0.0375132	0.38431	0.39697	0.407249	0.0248327		1	0	是
100	A024	32	156	84	2023-01-27	自然受孕	20230619	3	20w	34.5168	4171685	0.803637	0.0306793	3171470	0.400176	0.1852	-1.65214	0.373105	0.621149	0.119543	0.0686675	0.0610739	0.377265	0.390677	0.400955	0.0240634		1	0	是
101	A024	32	156	86.5	2023-01-27	自然受孕	20230717	4	24w	35.544	3716763	0.801412	0.029382	2827086	0.402493	1.28244	1.11562	0.505652	0.807245	0.752869	0.102829	0.0784358	0.380529	0.393164	0.402981	0.0221553		1	0	是
102	A025	27	165	80	2023-01-21	自然受孕	20230415	1	11w	29.3848	4149704	0.803787	0.0329109	3172291	0.393589	1.43986	1.84552	-1.11816	3.42339	2.22343	0.049033	0.0088595	0.372421	0.385783	0.392661	0.0165583		2	0	是
103	A025	27	165	81	2023-01-21	自然受孕	20230518	2	16w	29.7521	4894051	0.80339	0.0305263	3739199	0.400352	-1.12189	-1.03433	-0.759925	-0.502781	-0.761916	0.0762641	0.0866788	0.378854	0.391048	0.400949	0.0190486		2	0	是
104	A025	27	165	81	2023-01-21	自然受孕	20230618	3	20w	29.7521	4432736	0.804614	0.0307312	3366449	0.398713	-0.583351	-1.23756	0.486097	0.571177	0.0693318	0.0672198	0.0674162	0.376412	0.389757	0.398822	0.026203		2	0	是
105	A025	27	165	85	2023-01-21	自然受孕	20230717	4	24w	31.2213	3699985	0.800341	0.0309391	2807070	0.400871	0.361341	-0.0715299	1.01405	-0.0910212	-0.429365	0.0729653	0.0751279	0.379076	0.391663	0.402238	0.0218009		2	0	是
106	A026	28	158	70	2023-01-22	自然受孕	20230423	1	12w+2	28.0404	5600015	0.803726	0.0313441	4263784	0.397691	0.764825	0.997027	2.07511	1.4254	3.30386	0.0179667	-0.0206543	0.375796	0.389003	0.396877	0.0220233		2	1	是
107	A026	28	158	70	2023-01-22	自然受孕	20230426	1	12w+2	28.0404	4260624	0.802269	0.0283075	3242159	0.404963	3.24166	1.22213	1.1956	2.32459	1.0375	0.0311786	-0.0308254	0.384093	0.395551	0.405385	0.0238594	T13	2	1	是
108	A026	28	158	70	2023-01-22	自然受孕	20230426	1	12w+2	28.0404	4923623	0.795983	0.0285854	3723305	0.404258	1.86753	2.80973	1.26184	2.47136	1.04137	0.0279179	-0.0340786	0.383162	0.395604	0.404807	0.0220078	T18	2	1	是
109	A026	28	158	71	2023-01-22	自然受孕	20230522	2	16w	28.441	4832297	0.806773	0.0306168	3701333	0.398638	1.39909	0.872592	2.99342	1.13537	0.00276879	0.0267951	0.0160268	0.376626	0.3899	0.398665	0.0206057	T21	2	1	是
110	A026	28	158	70	2023-01-22	自然受孕	20230628	3	21w+2	28.0404	4646968	0.798963	0.0343219	3497102	0.401121	1.78127	0.66951	0.0483094	1.93692	1.34379	0.0726103	0.0339133	0.379009	0.391561	0.400304	0.0246074		2	1	是
111	A026	28	158	69	2023-01-22	自然受孕	20230723	4	25w+2	27.6398	4189592	0.79435	0.0287845	3156732	0.400694	-0.0218962	1.74731	2.90182	0.819284	0.649482	0.0941168	0.0748731	0.377882	0.391495	0.399858	0.0233514	T21	2	1	是
112	A026	28	158	69	2023-01-22	自然受孕	20230726	4	25w+2	27.6398	3493648	0.772783	0.0431165	2525671	0.421373	3.73712	4.16135	-1.30654	-0.614327	-0.494459	0.0962715	0.0273225	0.402935	0.412193	0.425052	0.0223554	T13T18	2	1	是
113	A027	27	155	70	2023-01-06	自然受孕	20230414	1	13w+3	29.1363	2813795	0.747383	0.0255985	2008223	0.400053	1.88526	0.663544	0.463534	1.81854	1.14486	0.0669569	0.0351294	0.378753	0.391084	0.401104	0.0199727		≥3	1	是
114	A027	27	155	71	2023-01-06	自然受孕	20230512	2	17w+3	29.5525	4503047	0.789966	0.0311504	3366541	0.398063	1.24414	0.177261	0.993986	1.60969	1.12181	0.0777974	0.0574341	0.376445	0.388825	0.398759	0.0231843		≥3	1	是
115	A027	27	155	72.5	2023-01-06	自然受孕	20230528	3	19w+6	30.1769	4312136	0.804789	0.0318818	3299432	0.404518	-0.693938	-0.416701	-0.303611	-1.93974	-1.45622	0.115911	0.134955	0.38107	0.394722	0.404231	0.0179433		≥3	1	是
116	A027	27	155	75	2023-01-06	自然受孕	20230628	4	23w+5	31.2175	4239219	0.803437	0.0338042	3203429	0.402397	0.556327	1.18788	2.18331	-0.930546	0.0501603	0.163646	0.169872	0.380294	0.392983	0.401685	0.0265532		≥3	1	是
117	A027	27	155	75	2023-01-06	自然受孕	20230701	4	23w+5	31.2175	4371113	0.802338	0.0307045	3318992	0.402037	-0.686601	0.362113	1.21784	-1.23252	-0.220503	0.163174	0.176532	0.379145	0.392994	0.401614	0.0236615		≥3	1	是
118	A027	27	155	75	2023-01-06	自然受孕	20230701	4	23w+5	31.2175	4488306	0.808428	0.0302022	3447697	0.401999	0.8703	0.814574	0.527205	-0.870921	0.114703	0.165248	0.170509	0.379465	0.392962	0.402303	0.0202306		≥3	1	是
119	A028	29	158	80	2023-03-08	自然受孕	20230616	1	13w+5	32.0461	4039629	0.799873	0.0281303	3077891	0.402088	-1.64621	-0.469314	0.231666	0.403036	-0.0105086	0.0729204	0.0611605	0.378984	0.392978	0.401484	0.0198721		2	0	是
120	A028	29	158	81	2023-03-08	自然受孕	20230710	2	17w+1	32.4467	4539675	0.788426	0.029347	3402525	0.402369	-0.315167	0.896457	-0.886	1.72667	1.09822	0.0679319	0.0305542	0.37989	0.393293	0.402459	0.0206184		2	0	是
121	A028	29	158	85	2023-03-08	自然受孕	20230806	3	20w+6	34.049	4716587	0.78685	0.0286554	3530219	0.403806	-0.69281	-1.79781	1.79676	-0.485866	-0.0182713	0.127372	0.121987	0.381617	0.394493	0.404448	0.020716		2	0	是
122	A028	29	158	86.3	2023-03-08	自然受孕	20230825	4	23w+4	34.5698	4503257	0.802595	0.0311384	3413379	0.397496	1.45905	1.27296	0.790426	2.50326	2.11014	0.0951839	0.0544998	0.375723	0.389097	0.396858	0.025236		2	0	是
123	A029	28	152	76.5	2023-06-09	自然受孕	20230911	1	12w+5	33.1111	5831063	0.804962	0.0262273	4455390	0.398255	3.61596	4.0775	1.36363	3.93556	2.38606	0.0299542	-0.0364626	0.377303	0.390179	0.396764	0.0252237	T13T18	1	0	是
124	A029	28	152	78.9	2023-06-09	自然受孕	20231013	2	17w+2	34.1499	5232857	0.810312	0.0299362	4024206	0.398052	0.927565	3.14318	0.51619	2.2312	1.15462	0.0411861	0.00833925	0.376532	0.389546	0.397421	0.0216627	T18	1	0	是
125	A029	28	152	78.9	2023-06-09	自然受孕	20231018	2	17w+2	34.1499	5585746	0.808387	0.0307392	4267820	0.397138	0.837181	2.9562	0.233243	2.36401	1.2087	0.038363	0.0096319	0.375583	0.38866	0.396528	0.0248645	T18	1	0	是
126	A029	28	152	79	2023-06-09	自然受孕	20231028	3	19w+3	34.1932	3896628	0.803656	0.0285298	2972418	0.398328	1.54271	2.28922	0.0673865	2.60371	1.58382	0.0495318	0.0100192	0.377068	0.390104	0.398407	0.0229401		1	0	是
127	A029	28	152	81	2023-06-09	自然受孕	20231202	4	24w+3	35.0589	4179779	0.805106	0.0322486	3185946	0.394589	2.67206	3.35077	0.181755	3.6963	3.12539	0.0957987	0.0435975	0.373947	0.386544	0.393674	0.0217093	T18	1	0	是
128	A029	28	152	81	2023-06-09	自然受孕	20231204	4	24w+3	35.0589	3481672	0.786477	0.0443107	2560307	0.40137	1.78034	3.62729	0.90621	2.12596	1.71269	0.0876401	0.0423644	0.379619	0.392372	0.399863	0.0216341	T18	1	0	是
129	A029	28	152	81	2023-06-09	自然受孕	20231207	4	24w+3	35.0589	3237478	0.802081	0.0336543	2467581	0.399478	3.22613	3.83636	2.69921	2.52404	1.99313	0.0858711	0.0368852	0.378252	0.390812	0.39841	0.016637	T13T18T21	1	0	是
130	A030	29	155	73	2023-03-06	自然受孕	20230615	1	13w+6	30.385	3579208	0.800556	0.0309822	2719595	0.400607	1.92435	-0.873593	1.32657	0.529388	0.274241	0.08547	0.0741183	0.378931	0.390689	0.400864	0.0205244		≥3	2	是
131	A030	29	155	74	2023-03-06	自然受孕	20230704	2	16w+3	30.8012	5032189	0.782117	0.0449521	3670404	0.398977	0.715062	0.465672	0.797229	1.4813	0.841216	0.0656431	0.0412702	0.376489	0.389922	0.398028	0.0235269		≥3	2	是
132	A030	29	155	74.7	2023-03-06	自然受孕	20230806	3	21w+1	31.0926	3972576	0.791023	0.0292475	2989445	0.399003	1.16352	1.44612	1.45769	0.825314	0.906064	0.112786	0.0991347	0.377263	0.390141	0.399701	0.0200125		≥3	2	是
133	A030	29	155	76	2023-03-06	自然受孕	20230827	4	24w+1	31.6337	3948190	0.805372	0.0299756	3020621	0.398507	1.95655	1.54924	0.0430607	2.30246	1.35355	0.053647	0.0180318	0.376743	0.389872	0.398164	0.020692		≥3	2	是
134	A031	28	162	80	2023-02-25	自然受孕	20230525	1	12w	30.4832	3545663	0.80911	0.0285439	2737024	0.401658	0.442792	-0.432739	-0.342886	0.899708	-0.0202174	0.0394275	0.0197593	0.379335	0.391762	0.402721	0.0179115		2	0	是
135	A031	28	162	81.5	2023-02-25	自然受孕	20230707	2	17w+6	31.0547	4355522	0.809449	0.028307	3356419	0.399994	-0.0988287	-0.358862	-0.619508	1.49621	0.802984	0.0597901	0.0352213	0.378269	0.390771	0.399701	0.0202456		2	0	是
136	A031	28	162	81.5	2023-02-25	自然受孕	20230728	3	21w	31.0547	4840235	0.7931	0.0295404	3632838	0.399054	1.11244	1.2608	-0.866423	2.08462	0.897112	0.0336994	0.00345057	0.378325	0.38972	0.399162	0.0248445		2	0	是
137	A031	28	162	81.2	2023-02-25	自然受孕	20230814	4	23w+5	30.9404	5135050	0.803434	0.0262413	3908609	0.40101	2.31172	0.578428	-0.499573	2.22948	1.39802	0.0591019	0.0173439	0.379208	0.392013	0.40028	0.0270821		2	0	是
138	A032	29	169	93	2023-12-04	自然受孕	20240304	1	12w	32.5619	3575134	0.801281	0.0278851	2718251	0.39823	-0.962294	0.86521	0.759657	2.45585	1.30185	0.0406997	0.00477479	0.375957	0.388768	0.397146	0.0238984		1	0	是
139	A032	29	169	93	2023-12-04	自然受孕	20240331	2	16w+3	32.5619	5433199	0.761377	0.0303689	3899318	0.400027	-0.142642	-1.14295	1.33616	0.768007	-0.177415	0.0355936	0.0252223	0.377446	0.391379	0.401001	0.0278642		1	0	是
140	A032	29	169	93	2023-12-04	自然受孕	20240422	3	19w+3	32.5619	5341376	0.801672	0.0265151	4044117	0.398034	0.251341	-0.41985	0.325396	1.53004	0.517482	0.0428637	0.0252186	0.3759	0.389087	0.397796	0.0298371		1	0	是
141	A032	29	169	93.5	2023-12-04	自然受孕	20240522	4	23w+3	32.7369	4263265	0.797067	0.0288906	3200027	0.398946	-0.713435	-0.461751	2.15306	0.621649	0.322742	0.0834726	0.0778957	0.376763	0.389982	0.398106	0.0302752		1	0	是
142	A032	29	169	93.5	2023-12-04	自然受孕	20240526	4	23w+3	32.7369	4043981	0.801117	0.0344887	3049134	0.403862	0.0439793	0.534175	-0.433328	0.558807	0.300694	0.0851537	0.0614295	0.382019	0.394118	0.403698	0.0252026		1	0	是
143	A033	24	163	98	2023-08-26	自然受孕	20231202	1	13w+2	36.8851	3981301	0.804511	0.0324561	3029051	0.400987	1.58123	1.77628	0.506652	0.314356	-0.499159	0.0419691	0.0344567	0.379993	0.392513	0.401123	0.0225853		2	0	是
144	A033	24	163	97.5	2023-08-26	自然受孕	20231230	2	17w+2	36.6969	3341224	0.805895	0.0316549	2564080	0.401294	-0.117383	0.835854	0.00140796	0.466585	-0.578236	0.028568	0.0213675	0.378789	0.39202	0.402704	0.0166295		1	0	是
145	A033	25	163	99.6	2023-08-26	自然受孕	20240127	3	21w+1	37.4873	4530981	0.777727	0.0257741	3327334	0.400238	0.561869	1.62046	0.57895	1.19683	0.452939	0.0581603	0.0379591	0.378864	0.391987	0.400688	0.0307916		1	0	是
146	A033	25	163	99.3	2023-08-26	自然受孕	20240224	4	24w+6	37.3744	3609859	0.790983	0.032502	2683760	0.399539	0.520051	1.94529	-0.5359	0.0205692	0.275152	0.119239	0.117059	0.37774	0.391421	0.39969	0.028515		1	0	是
147	A034	27	166	84	2023-02-20	自然受孕	20230521	1	12w+2	30.4834	4196777	0.807383	0.0300283	3224246	0.397006	-0.459714	0.113492	-0.689486	0.511881	-0.140818	0.0569611	0.062007	0.375374	0.388381	0.396601	0.0189893		≥3	1	是
148	A034	27	166	85	2023-02-20	自然受孕	20230610	2	15w+2	30.8463	4944959	0.807656	0.0294992	3783084	0.399414	-1.4573	1.57748	0.804177	0.222622	-0.329333	0.0600757	0.0622997	0.377291	0.389838	0.39962	0.0239749		≥3	1	是
149	A034	28	166	85	2023-02-20	自然受孕	20230715	3	20w	30.8463	4894025	0.797555	0.0296916	3694752	0.402444	-0.722569	0.424874	0.25301	-0.682902	-0.713598	0.0887554	0.0928239	0.380137	0.393022	0.403506	0.0244517		≥3	1	是
150	A034	28	166	86	2023-02-20	自然受孕	20230811	4	24w	31.2092	4290477	0.799295	0.0298974	3248633	0.397671	1.19389	0.918031	0.477992	1.51009	1.11367	0.0848093	0.0673377	0.375384	0.389695	0.397997	0.0235046		≥3	1	是
151	A035	28	168	98	2023-08-28	自然受孕	20231202	1	13w	34.7222	4844505	0.80773	0.0282024	3714394	0.403883	0.106734	0.367391	-1.39864	-0.569091	-1.38117	0.0304923	0.0317722	0.382111	0.3943	0.404646	0.0232201		2	0	是
152	A035	28	168	98	2023-08-28	自然受孕	20231230	2	16w+5	34.7222	2851305	0.78491	0.03578	2123333	0.405179	-0.980005	-0.0152453	0.19544	-2.61858	-3.22129	0.0282864	0.0682083	0.381695	0.395797	0.405776	0.0160376		2	0	是
153	A035	28	168	98	2023-08-28	自然受孕	20240127	3	20w+6	34.7222	1342544	0.768338	0.0211501	980606	0.39979	-0.329828	-0.294923	-0.840489	0.499839	-0.246241	0.0507676	0.0481857	0.377798	0.39057	0.399878	0.0288244		2	0	是
154	A035	28	168	98	2023-08-28	自然受孕	20240129	3	20w+6	34.7222	4295287	0.789268	0.032068	3212638	0.403782	0.0703801	-0.603853	-2.11333	-1.71335	-2.34746	0.0331245	0.0591309	0.381157	0.39406	0.40416	0.0209606		2	0	是
155	A035	28	168	98	2023-08-28	自然受孕	20240224	4	24w+5	34.7222	4087114	0.803481	0.029856	3095775	0.40284	-0.235499	-1.08401	-1.81674	-1.76524	-1.55879	0.0977326	0.121318	0.379848	0.393482	0.403034	0.0282801		2	0	是
156	A036	33	170	85.1	2023-01-30	自然受孕	20230501	1	12w+3	29.4464	5232423	0.802448	0.0325649	3963004	0.400101	-0.4341	-1.60925	-1.48001	0.0687358	-0.355556	0.0679858	0.0692848	0.377912	0.390323	0.399506	0.0243753		2	1	是
157	A036	33	170	84.2	2023-01-30	自然受孕	20230525	2	16w	29.1349	3872714	0.805843	0.0302139	2973242	0.402162	-0.870593	-1.12318	-0.837479	-0.0137585	-0.213611	0.0842585	0.0790351	0.37875	0.393019	0.401805	0.0175998		2	1	是
158	A036	33	170	84.1	2023-01-30	自然受孕	20230630	3	20w+5	29.1003	5180757	0.797032	0.0319875	3889236	0.405939	0.454892	0.636579	-1.55524	-0.855552	-1.04778	0.0757572	0.0719706	0.383833	0.396657	0.407109	0.026997		2	1	是
159	A036	33	170	85.9	2023-01-30	自然受孕	20230720	4	23w+6	29.7232	3978512	0.80804	0.0318051	3051884	0.399617	1.71268	1.63749	0.187162	1.57617	1.32422	0.0957678	0.0688795	0.377461	0.390829	0.399959	0.019491		2	1	是
160	A037	28	153	66.5	2022-12-24	自然受孕	20230403	1	12w+6	28.4079	4558330	0.719765	0.031131	3095485	0.400682	-0.271754	-0.459364	0.358032	0.0679263	-0.584869	0.0521939	0.0532487	0.378285	0.391859	0.400603	0.0262054		1	0	是
161	A037	28	153	66.5	2022-12-24	自然受孕	20230501	2	16w+4	28.4079	5895323	0.807123	0.0290771	4503993	0.398074	-0.992736	-0.271555	-0.263855	0.0280023	-0.789023	0.0386832	0.052849	0.376594	0.389183	0.397237	0.0250875		1	0	是
162	A037	28	153	68	2022-12-24	自然受孕	20230525	3	20w+1	29.0487	3856098	0.807536	0.0292754	2968899	0.400911	-1.0109	-0.53905	1.00103	-0.519892	-0.920001	0.0642996	0.073522	0.378338	0.392179	0.400596	0.0178232		1	0	是
163	A037	28	153	68.1	2022-12-24	自然受孕	20230622	4	24w+2	29.0914	4756139	0.809931	0.0269835	3666723	0.398362	0.222366	1.14282	0.0298966	0.877307	0.594936	0.08736	0.078819	0.376791	0.389956	0.399041	0.0217378		1	0	是
164	A038	32	169	86	2023-02-17	自然受孕	20230525	1	13w+2	30.111	3899382	0.809807	0.0287372	3014589	0.403414	0.119866	-1.6213	-0.0793026	-0.817717	-1.22197	0.0597859	0.0684343	0.380401	0.393845	0.405394	0.0170894		≥3	0	是
165	A038	32	169	79.9	2023-02-17	自然受孕	20230615	2	16w+2	27.9752	5044323	0.80556	0.0313988	3849869	0.40091	-0.588787	-1.35923	-1.41239	-0.741684	-1.22848	0.0556106	0.0729745	0.379046	0.391109	0.40045	0.0218622		≥3	0	是
166	A038	32	169	80.2	2023-02-17	自然受孕	20230707	3	19w+4	28.0802	4282061	0.810166	0.0293979	3295660	0.403398	-0.887692	-0.794235	-0.878087	-1.5969	-1.89025	0.0609578	0.0830613	0.380793	0.393343	0.404064	0.0212442		≥3	0	是
167	A038	32	169	83	2023-02-17	自然受孕	20230814	4	24w+5	29.0606	3791626	0.801565	0.0266861	2877729	0.398289	0.163664	-0.752952	-0.58272	1.25037	1.80048	0.153328	0.13493	0.376378	0.388692	0.398903	0.0271796		≥3	0	是
168	A039	25	165	81	2023-01-22	自然受孕	20230501	1	13w+2	29.7521	6620478	0.802296	0.0287628	5028878	0.403209	-1.54158	-0.662663	1.00641	-0.661729	-0.508526	0.10285	0.102699	0.380675	0.393632	0.404167	0.0251862		1	0	是
169	A039	25	165	80	2023-01-22	自然受孕	20230525	2	17w	29.3848	6627481	0.808972	0.0289907	5118164	0.404399	-0.254974	-0.16665	0.084751	-0.0502777	-0.45852	0.0676781	0.0551362	0.381905	0.394702	0.405221	0.0168746		1	0	是
170	A039	25	165	82	2023-01-22	自然受孕	20230622	3	21w+1	30.1194	5354187	0.810606	0.0273268	4123291	0.399384	-0.549253	0.462931	-0.262996	1.01118	0.786776	0.0927384	0.0767278	0.377712	0.39026	0.399421	0.0232719		1	0	是
171	A039	25	165	82.7	2023-01-22	自然受孕	20230715	4	24w+2	30.3765	5722864	0.802383	0.0289919	4354678	0.40428	-1.17576	-0.763549	-0.00860623	-0.678902	-0.862471	0.0785441	0.0768318	0.38119	0.394771	0.404352	0.0233516		1	0	是
172	A040	30	158.5	79.6	2023-02-06	自然受孕	20230517	1	13w+3	31.6851	3277812	0.781445	0.0427703	2393105	0.40485	-0.0556314	1.73601	1.93156	0.721205	0.568196	0.0930208	0.0649251	0.382222	0.395319	0.405828	0.0239703		1	0	是
173	A040	30	158.5	77.6	2023-02-06	自然受孕	20230610	2	17w+2	30.889	5397525	0.807127	0.0304994	4131335	0.398998	1.61139	1.9809	1.11077	1.25868	1.34422	0.11895	0.0966771	0.376971	0.389893	0.398775	0.0218496		1	0	是
174	A040	30	158.5	79.3	2023-02-06	自然受孕	20230630	3	19w+6	31.5656	5927637	0.800552	0.0299793	4479827	0.405102	2.19803	2.31025	1.31036	0.805627	0.34937	0.071777	0.0376885	0.38351	0.395351	0.405673	0.0267842		1	0	是
175	A040	30	159.5	81	2023-02-06	自然受孕	20230730	4	24w+1	31.8393	3796616	0.800059	0.0306137	2880262	0.402166	0.215026	1.42253	1.26314	-0.139375	-0.0199086	0.105656	0.0993317	0.380194	0.392752	0.402825	0.0218252		1	0	是
176	A041	32	164	96	2022-12-31	自然受孕	20230409	1	13w+5	35.693	3591456	0.773533	0.0303922	2632364	0.400012	-0.846223	1.96972	0.0474741	0.577177	-0.132262	0.0531579	0.0475021	0.377203	0.390611	0.399833	0.0227615		1	0	是
177	A041	32	164	99.4	2022-12-31	自然受孕	20230508	2	17w+4	36.9572	4620686	0.799041	0.0300851	3512446	0.398776	-0.513513	2.12254	-0.00473822	0.643451	-0.305766	0.0323255	0.0312017	0.376209	0.389887	0.399129	0.0191554		1	0	是
178	A041	32	164	99	2022-12-31	自然受孕	20230525	3	20w+1	36.8084	3415577	0.807356	0.0287485	2632248	0.399569	-0.142908	0.828436	1.86433	-0.118798	-0.929713	0.0371991	0.046502	0.376877	0.390021	0.397919	0.0171983		1	0	是
179	A041	32	164	99	2022-12-31	自然受孕	20230528	3	20w+1	36.8084	3964342	0.801152	0.0328246	3017305	0.403519	0.238535	2.35778	-0.709231	-0.989437	-1.75447	0.0313046	0.041755	0.381395	0.394153	0.404541	0.0177369		1	0	是
180	A041	32	164	99	2022-12-31	自然受孕	20230528	3	20w+1	36.8084	3718083	0.802328	0.0314697	2835046	0.406624	-0.680512	2.44057	-0.862528	-0.957431	-1.68157	0.033811	0.0342643	0.384352	0.397051	0.407284	0.0187586		1	0	是
181	A041	32	164	99	2022-12-31	自然受孕	20230624	4	24w+4	36.8084	4605585	0.798644	0.0276674	3504869	0.401284	-0.0317183	2.27412	2.7784	-0.0824916	-1.04214	0.0260883	0.0272434	0.379002	0.392531	0.401585	0.0200157	T21	1	0	是
182	A041	32	164	99	2022-12-31	自然受孕	20230627	4	24w+4	36.8084	3593302	0.742622	0.0282662	2542559	0.407892	1.69695	2.05554	1.09912	0.370987	-0.409048	0.0411887	0.0089614	0.386492	0.399342	0.409875	0.0194665		1	0	是
183	A041	32	164	99	2022-12-31	自然受孕	20230627	4	24w+4	36.8084	4406143	0.787913	0.0314952	3298458	0.40447	0.643439	1.86222	-1.23007	-0.537982	-1.3805	0.0293555	0.0276461	0.382007	0.395169	0.403698	0.0189928		1	0	是
184	A042	29	169	106	2023-05-12	自然受孕	20230814	1	13w	37.1135	3758995	0.798576	0.0264987	2844419	0.400525	-1.77814	-1.14559	0.595354	0.0305289	-0.802915	0.0365956	0.0422217	0.377998	0.390918	0.4007	0.0266505		2	1	是
185	A042	29	169	106	2023-05-12	自然受孕	20230908	2	16w+2	37.1135	5839514	0.812575	0.0300402	4494142	0.399865	1.57374	1.33436	1.7039	-0.106827	4.50936	0.0243981	0.00154627	0.377923	0.390654	0.399557	0.0235434		2	1	是
186	A042	29	169	107	2023-05-12	自然受孕	20230929	3	19w+3	37.4637	5337287	0.808518	0.0286447	4117033	0.402116	-0.360768	0.0398666	-0.659825	0.275939	-0.647782	0.0334759	0.0283827	0.379648	0.39256	0.402969	0.0178092		2	1	是
187	A042	29	169	110	2023-05-12	自然受孕	20231008	4	23w+4	38.5141	3620250	0.805646	0.0280669	2770647	0.399767	1.2628	1.40255	-0.0884352	0.882466	-0.147646	0.0306094	0.0219248	0.378046	0.391075	0.400458	0.0226233		2	1	是
188	A042	29	169	107.5	2023-05-12	自然受孕	20231028	5	26w+3	37.6387	4375391	0.809064	0.0286559	3354909	0.400067	-0.901697	1.53209	1.35469	1.45349	0.703807	0.0577341	0.0337499	0.378236	0.391273	0.400104	0.0243194		2	1	是
189	A043	29	165	82	2023-01-08	自然受孕	20230330	1	12w+6	30.1194	4434128	0.794801	0.0325419	3330877	0.414512	1.47978	1.64588	-1.15559	-1.87253	-1.50334	0.102702	0.0828636	0.392457	0.404969	0.417494	0.0230787		≥3	2	是
190	A043	29	165	85	2023-01-08	自然受孕	20230428	2	16w+6	31.2213	4421741	0.783484	0.0314393	3283105	0.397948	0.659006	0.839134	-0.567015	1.58585	0.837224	0.0602595	0.0395326	0.376203	0.388811	0.39833	0.0215592		≥3	2	是
191	A043	29	165	83	2023-01-08	自然受孕	20230512	3	16w+6	30.4867	5083875	0.809071	0.0317185	3897550	0.401306	0.256863	0.495898	0.12744	0.185435	-0.409051	0.0581485	0.0538214	0.37949	0.392668	0.401901	0.0213925		≥3	2	是
192	A044	25	166	80	2023-02-17	自然受孕	20230519	1	12w+2	29.0318	4412345	0.803799	0.0282957	3373015	0.39711	1.07038	0.47192	-1.1844	1.27329	0.174315	0.0305939	0.025458	0.3757	0.388563	0.39743	0.0212599		2	1	是
193	A044	25	166	81	2023-02-17	自然受孕	20230613	2	16w+2	29.3947	5565776	0.777426	0.0281402	4098079	0.398733	-0.12327	-0.0765648	-0.516464	0.962881	0.333988	0.0633665	0.0525207	0.376259	0.389951	0.398495	0.0254778		2	1	是
194	A044	25	166	83	2023-02-17	自然受孕	20230714	3	20w+2	30.1205	4447996	0.80873	0.0289401	3427684	0.402475	1.49705	0.414323	0.556575	1.48836	0.547759	0.0434882	0.0105537	0.381618	0.394046	0.402974	0.0187334		2	1	是
195	A044	25	166	85	2023-02-17	自然受孕	20230805	4	23w	30.8463	4149688	0.803971	0.0293368	3171713	0.400734	-0.897714	-0.115197	0.738158	0.16096	-0.261386	0.067539	0.0651175	0.378608	0.391038	0.40101	0.0205784		2	1	是
196	A045	23	164	79	2023-02-03	自然受孕	20230505	1	12w	29.3724	6057857	0.790503	0.0320016	4515366	0.393744	1.13327	2.42941	0.212903	2.34482	1.16532	0.0388952	0.0260081	0.372714	0.38568	0.393236	0.0259177		1	0	是
197	A045	23	164	80	2023-02-03	自然受孕	20230528	2	15w+5	29.7442	6513510	0.803876	0.0293615	4977945	0.403953	0.937602	0.613813	-0.536597	-0.194508	-0.916573	0.0420083	0.0346213	0.382379	0.395195	0.405249	0.0205364		1	0	是
198	A045	23	164	83	2023-02-03	自然受孕	20230622	3	19w+3	30.8596	6906099	0.809032	0.0276856	5307057	0.399059	-0.648093	0.419221	-0.386102	0.495781	-0.134874	0.056759	0.0552453	0.376938	0.39054	0.400199	0.0231038		1	0	是
199	A045	23	164	87	2023-02-03	自然受孕	20230718	4	23w+2	32.3468	4505916	0.799873	0.0293635	3425515	0.402562	-2.2061	0.244383	1.05799	-0.446992	-0.518972	0.0884631	0.0900427	0.380285	0.393208	0.404316	0.020814		1	0	是
200	A046	28	168	80	2023-09-23	自然受孕	20231222	1	12w+2	28.3447	2875113	0.795435	0.0369198	2157473	0.402135	-0.0550959	2.22565	-1.09667	1.20702	1.46072	0.126675	0.0936513	0.380382	0.39234	0.40171	0.020458		2	0	是
201	A046	28	168	80	2023-09-23	自然受孕	20240122	2	16w+5	28.3447	5328141	0.803507	0.030216	4045031	0.39795	1.21886	1.77759	-1.3881	1.9939	2.35074	0.143001	0.10693	0.377111	0.389728	0.398233	0.0257257		2	0	是
202	A046	28	168	82	2023-09-23	自然受孕	20240218	3	20w	29.0533	3987436	0.795943	0.0343288	2989212	0.3998	-0.329179	1.57998	-0.708069	0.822352	1.93364	0.193624	0.171455	0.377512	0.39102	0.39925	0.0246702		2	0	是
203	A046	28	168	80.5	2023-09-23	自然受孕	20240311	4	23w+6	28.5218	4897985	0.796335	0.0308037	3692442	0.401718	1.11334	2.51715	0.578948	-0.167062	1.65927	0.234218	0.219872	0.379583	0.392266	0.402484	0.0232377		2	0	是
204	A047	30	160	74	2023-01-01	自然受孕	20230406	1	13w+1	28.9062	4474108	0.787095	0.0287823	3348676	0.402326	-0.138454	2.51701	-0.653159	-0.200762	-0.647086	0.0638106	0.0621029	0.380147	0.393042	0.404553	0.0209094		2	1	是
205	A047	30	160	75	2023-01-01	自然受孕	20230428	2	16w+2	29.2969	4441380	0.790191	0.030682	3326265	0.401671	-1.86168	-0.652152	-0.308295	-1.03226	-0.928258	0.096	0.112415	0.378067	0.39215	0.403258	0.0222212		2	1	是
206	A047	30	160	75.5	2023-01-01	自然受孕	20230521	3	19w+3	29.4922	3949078	0.812457	0.0275132	3056061	0.398483	-0.416248	2.24651	-0.596415	0.320613	0.144466	0.09007	0.0897953	0.376949	0.389967	0.39749	0.0205499		2	1	是
207	A047	30	160	77	2023-01-01	自然受孕	20230615	4	23w+1	30.0781	5048269	0.807275	0.0310245	3867973	0.399976	-1.06006	0.254047	0.325346	-0.628142	-0.354249	0.113959	0.125902	0.377906	0.390886	0.400248	0.0204953		2	1	是
208	A048	29	163	90	2023-09-24	自然受孕	20231228	1	13w+2	33.8741	4900835	0.808698	0.0280821	3777420	0.40411	-0.780494	0.897956	-0.571074	-1.28379	-1.63886	0.05825	0.0706618	0.380914	0.393946	0.404562	0.0193604		1	0	是
209	A048	29	163	90.5	2023-09-24	自然受孕	20240127	2	16W+1	34.0623	3687660	0.797125	0.0294418	2796314	0.400337	-0.697712	0.81861	-0.685788	-0.547786	-1.09526	0.0536447	0.0707129	0.377756	0.391236	0.399805	0.0198622		1	0	是
210	A048	29	163	92	2023-09-24	自然受孕	20240225	3	20w+1	34.6268	3805816	0.790985	0.0302975	2846333	0.413237	1.50563	2.16175	-2.84666	-1.40415	-1.806	0.0504528	0.0270756	0.391847	0.403685	0.414245	0.0249402		1	0	是
211	A048	29	163	93.6	2023-09-24	自然受孕	20240321	4	23w+3	35.229	3250589	0.758428	0.0323542	2328569	0.404815	0.87373	3.94266	-1.05463	1.52259	0.76449	0.0566624	0.00923684	0.384397	0.395362	0.406162	0.023896	T18	1	0	是
212	A049	30	165	89	2023-01-24	自然受孕	20230429	1	13w+1	32.6905	4325528	0.807021	0.030498	3305426	0.399865	-0.171726	2.00492	0.970972	-0.298158	-0.615908	0.0718686	0.0807009	0.378021	0.390788	0.399741	0.0233141		≥3	1	是
213	A049	30	165	89	2023-01-24	自然受孕	20230502	1	13w+1	32.6905	3072370	0.789923	0.0345741	2293294	0.403718	-1.76474	0.164715	0.432902	-0.93898	-1.11238	0.0763016	0.0844378	0.380289	0.394204	0.405615	0.0212253		≥3	1	是
214	A049	30	165	89	2023-01-24	自然受孕	20230502	1	13w+1	32.6905	4147290	0.798771	0.0329001	3140714	0.402341	-0.125592	1.47021	-0.386279	-1.36092	-1.44811	0.077439	0.0975024	0.379376	0.392583	0.401874	0.0196745		≥3	1	是
215	A049	30	165	90	2023-01-24	自然受孕	20230528	2	16w+1	33.0579	4360321	0.811274	0.0286301	3364902	0.397456	0.662548	0.720522	-1.75737	-0.135803	-0.258208	0.0888806	0.105758	0.375377	0.38835	0.397764	0.020731		≥3	1	是
216	A049	30	165	93	2023-01-24	自然受孕	20230618	3	19w+1	34.1598	4538368	0.808426	0.0314072	3465317	0.396442	0.696171	0.9896	1.81335	1.06104	0.841596	0.094286	0.0881848	0.374533	0.387316	0.395982	0.0248722		≥3	1	是
217	A049	30	165	95	2023-01-24	自然受孕	20230716	4	23w+1	34.8944	4334528	0.783828	0.0389177	3187192	0.397342	2.07213	-0.128306	0.0518746	0.139298	0.113811	0.0989793	0.107185	0.376143	0.387955	0.397005	0.0239203		≥3	1	是
218	A050	26	156	85	2023-10-05	自然受孕	20240102	1	11w+6	34.9277	4718258	0.80321	0.0303349	3583597	0.403628	-0.0906473	0.0938085	-0.933892	-0.26961	-0.956988	0.0393017	0.0396274	0.380785	0.394005	0.403996	0.0248161		1	0	是
219	A050	26	156	84	2023-10-03	自然受孕	20240213	2	17w	34.5168	4547787	0.803969	0.0331763	3443533	0.402467	1.11164	1.37046	-1.9445	-0.0309419	-0.666276	0.0509153	0.0463376	0.379459	0.392828	0.402575	0.0258691		1	0	是
220	A050	26	156	86	2023-10-05	自然受孕	20240310	3	21w+5	35.3386	3102836	0.788681	0.0278714	2315723	0.398353	1.5222	0.447215	-1.61083	1.25605	0.713556	0.0731144	0.0605595	0.376484	0.389985	0.39815	0.0265741		1	0	是
221	A050	26	156	89	2023-10-05	自然受孕	20240403	4	24w+5	36.5713	5120638	0.811673	0.0311608	3925845	0.400089	1.02412	0.663699	-0.242501	0.12941	0.749561	0.148255	0.143337	0.377933	0.390268	0.400638	0.0250639		1	0	是
222	A051	26	165	105	2023-01-30	自然受孕	20230430	1	12w+2	38.5675	8081385	0.805008	0.0299762	6135549	0.401923	-1.79694	-0.640838	-0.421099	-1.45274	-2.2049	0.0294573	0.058685	0.379165	0.392193	0.401957	0.0277336		≥3	1	是
223	A051	26	165	105	2023-01-30	自然受孕	20230528	2	16w+1	38.5675	4684662	0.803742	0.0313727	3579535	0.405733	-0.0828242	0.672346	-0.927279	-1.18259	-1.77166	0.0414481	0.048815	0.383348	0.396603	0.406834	0.0185347		≥3	1	是
224	A051	26	165	110	2023-01-30	自然受孕	20230624	3	20w+1	40.404	4263521	0.811921	0.0304683	3291784	0.403872	-0.0750049	1.43189	-0.911978	-1.28229	-1.63953	0.0599862	0.0725363	0.38146	0.394703	0.405629	0.0191856		≥3	1	是
225	A051	25	165	110	2023-01-30	自然受孕	20230725	4	24w+2	40.404	3623398	0.806847	0.0267233	2789955	0.402842	0.720286	1.57811	-1.13482	-0.278687	-0.121358	0.107418	0.102458	0.380784	0.393488	0.402825	0.0194867		≥3	1	是
226	A052	27	159	99	2023-02-23	自然受孕	20230525	1	12w+2	39.1598	4906123	0.788412	0.0406484	3633239	0.400931	0.715117	0.836578	-1.18339	1.17032	1.02713	0.100595	0.0745671	0.378961	0.391332	0.400778	0.0209059		2	1	是
227	A052	27	159	110	2023-02-23	自然受孕	20230622	2	16w+4	43.5109	5880789	0.808489	0.0291846	4514415	0.397931	1.79509	1.00429	-0.624871	1.82155	1.29267	0.0770368	0.0537603	0.376255	0.38888	0.398306	0.0219639		2	1	是
228	A052	27	159	111	2023-02-23	自然受孕	20230720	3	20w+4	43.9065	5030935	0.796055	0.0326441	3780835	0.400619	0.3574	1.53389	0.776066	1.49384	1.5519	0.11799	0.0850948	0.378075	0.391741	0.400263	0.0240904		2	1	是
229	A052	27	159	113	2023-02-23	自然受孕	20230819	4	24w+2	44.6976	4043766	0.802095	0.0321743	3066485	0.400879	-0.27733	1.26972	0.158602	0.687826	2.14241	0.215065	0.191416	0.378806	0.391704	0.400923	0.0231411		2	1	是
230	A053	28	168	105	2023-04-04	自然受孕	20230709	1	13w+1	37.2024	6114622	0.788312	0.0285618	4575166	0.399452	-0.576372	0.776094	-0.587376	0.900104	3.96957	0.0213632	-0.0130116	0.377577	0.390194	0.398875	0.0229342		2	1	是
231	A053	28	168	105	2023-04-04	自然受孕	20230729	2	16w	37.2024	6214692	0.80606	0.0276286	4751346	0.402244	1.65247	0.684571	-0.442721	0.722876	4.22039	0.0229804	-0.0105619	0.380299	0.39292	0.401649	0.0245669		2	1	是
232	A053	28	168	105	2023-04-04	自然受孕	20230828	3	20w+2	37.2024	3880330	0.811523	0.0282365	2996152	0.399283	1.49787	1.4226	1.169	2.33357	1.14406	0.0317994	-0.00315462	0.377315	0.390875	0.39846	0.0208843		2	1	是
233	A053	28	168	105	2023-04-04	自然受孕	20230923	4	24w	37.2024	4139964	0.775489	0.029516	3036358	0.399645	0.214218	1.086	1.29574	1.748	0.98866	0.0626187	0.0348813	0.376798	0.390229	0.4007	0.0254768		2	1	是
234	A054	29	160	74	2023-03-01	自然受孕	20230529	1	13w+1	28.9062	3112738	0.805446	0.0282413	2389263	0.402953	0.714617	0.783463	-0.0870096	0.124945	-0.212401	0.0725266	0.0643396	0.380661	0.39361	0.403546	0.0193219		≥3	2	是
235	A054	29	160	75	2023-03-01	自然受孕	20230621	2	16w+1	29.2969	8905644	0.804343	0.0294432	6779063	0.40043	0.976419	-0.443854	0.501431	0.335522	-0.344376	0.0521329	0.0463629	0.37841	0.391027	0.400627	0.0249157		≥3	2	是
236	A054	29	160	77	2023-03-01	自然受孕	20230716	3	20w	30.0781	6210168	0.803354	0.0298167	4722567	0.402771	0.464447	0.668822	0.655859	-0.833821	-1.08553	0.0714962	0.078115	0.381024	0.393401	0.403267	0.0243055		≥3	2	是
237	A054	29	160	80	2023-03-01	自然受孕	20230819	4	24w	31.25	5039371	0.801775	0.0318667	3819557	0.40276	2.14663	2.07922	1.5887	-1.10055	-1.36724	0.0670293	0.079954	0.381557	0.393896	0.403418	0.0235529		≥3	2	是
238	A055	25	163	93	2023-02-23	自然受孕	20230520	1	12w+2	35.0032	4520216	0.811157	0.0287921	3486137	0.395856	1.85159	0.941638	2.63404	2.52072	1.44318	0.0469067	0.0205974	0.374986	0.387093	0.395632	0.0210331	T21	2	1	是
239	A055	25	163	93	2023-02-23	自然受孕	20230609	2	15w+2	35.0032	5839721	0.796317	0.0325431	4384950	0.395665	2.50597	1.27298	0.860449	3.06351	2.03597	0.0535117	0.0155396	0.374726	0.387758	0.39441	0.0253356		2	1	是
240	A055	23	163	96	2023-02-23	自然受孕	20230722	3	21w+1	36.1323	3531025	0.806384	0.0293599	2713533	0.400858	2.14011	1.33876	1.90646	2.17026	1.33863	0.0563944	0.0195232	0.37946	0.391991	0.400929	0.0181749		2	1	是
241	A055	23	163	96	2023-02-23	自然受孕	20230722	3	20w+3	36.1323	3925403	0.809116	0.0292531	3024067	0.400095	1.54408	2.57041	2.45555	1.74914	0.88898	0.0503333	0.023798	0.378468	0.391198	0.400768	0.0191782	T21	2	1	是
242	A055	23	163	98	2023-02-23	自然受孕	20230806	4	23w+3	36.8851	4133039	0.803175	0.0272255	3165125	0.396421	1.4603	1.79346	3.13718	1.65283	1.16563	0.0793571	0.0614653	0.374899	0.387981	0.396296	0.019835	T21	2	1	是
243	A055	23	163	98	2023-02-23	自然受孕	20230809	4	23w+3	36.8851	3899496	0.799341	0.0317936	2956548	0.39812	0.907761	0.179602	1.60922	2.23733	1.75625	0.082803	0.048876	0.376409	0.388745	0.397976	0.0203375		2	1	是
244	A055	23	163	98	2023-02-23	自然受孕	20230809	4	23w+3	36.8851	3374569	0.806571	0.0269234	2594371	0.396925	1.50495	1.56287	0.779811	2.54151	2.04694	0.0840477	0.0502684	0.374846	0.387809	0.396742	0.0204551		2	1	是
245	A056	22	156	78	2023-03-02	自然受孕	20230602	1	12w+4	32.0513	6208273	0.801647	0.0295131	4727271	0.402969	0.44836	1.03308	0.641734	-0.714782	-1.42303	0.0381581	0.0474715	0.380651	0.393654	0.403618	0.0212618		1	0	是
246	A056	22	156	78	2023-03-02	自然受孕	20230626	2	16w+2	32.0513	3956120	0.81017	0.027789	3056329	0.404954	1.44999	0.981102	0.576395	-1.22391	-1.39209	0.072015	0.0800306	0.382741	0.396222	0.405293	0.0191695		1	0	是
247	A056	22	156	81	2023-03-02	自然受孕	20230717	3	19w	33.284	5884767	0.808056	0.0283386	4524727	0.401672	1.9161	0.330792	-1.08997	-0.565282	-0.73544	0.0801563	0.0872074	0.379493	0.392207	0.401696	0.0207206		1	0	是
248	A056	22	156	84	2023-03-02	自然受孕	20230813	4	23w+2	34.5168	4761476	0.806145	0.0282544	3637988	0.401806	1.64869	1.93377	0.192669	-0.306275	0.0321548	0.122899	0.119922	0.379547	0.392939	0.401826	0.0246653		1	0	是
249	A057	41	158	85	2023-02-26	自然受孕	20230522	1	11w+3	34.049	5052215	0.784523	0.0402076	3716795	0.399395	-0.981744	0.257054	-2.91794	0.612347	0.105417	0.0686525	0.0621263	0.376942	0.390938	0.398095	0.0229796		≥3	2	是
250	A057	41	158	85.6	2023-02-26	自然受孕	20230618	2	16w+1	34.2894	4911188	0.784647	0.030319	3648392	0.401645	-1.14243	0.517203	-0.723833	0.60645	0.640317	0.108288	0.0900018	0.378944	0.39227	0.402143	0.023636		≥3	2	是
251	A057	41	158	87.4	2023-02-26	自然受孕	20230714	3	20w+1	35.0104	4029400	0.806744	0.0334653	3082224	0.405314	-0.290875	1.04375	-1.11082	-0.484446	-0.611991	0.0822338	0.0746054	0.383186	0.396339	0.405822	0.0189969		≥3	2	是
252	A057	41	158	86	2023-02-26	自然受孕	20230812	4	24w+2	34.4496	4496130	0.787137	0.0306347	3365263	0.40134	-0.790456	1.04761	0.00746819	1.38047	1.94847	0.155045	0.118584	0.378268	0.391538	0.401696	0.0190604		≥3	2	是
253	A058	22	156	76	2023-02-28	自然受孕	20230531	1	12w+6	31.2295	3497237	0.797786	0.0296673	2648365	0.40784	0.534353	-1.30003	-1.60286	-1.96747	-1.60755	0.104989	0.108112	0.385836	0.398204	0.409328	0.02176		1	0	是
254	A058	22	156	78	2023-02-28	自然受孕	20230627	2	16w+2	32.0513	4996573	0.80343	0.03205	3801005	0.401569	-0.106348	-1.08193	-0.700542	0.296745	0.398679	0.11022	0.0985041	0.378735	0.392078	0.400427	0.0218051		1	0	是
255	A058	22	156	80	2023-02-28	自然受孕	20230717	3	19w+4	32.8731	4255257	0.805905	0.0290465	3260420	0.399261	-0.143738	-0.456111	-1.5386	0.468285	0.785593	0.127807	0.119149	0.37729	0.389924	0.399056	0.0208135		1	0	是
256	A058	22	156	82	2023-02-28	自然受孕	20230813	4	23w+3	33.6949	4159410	0.802877	0.0288521	3167636	0.40168	-0.304046	-0.529874	-0.977729	-0.059886	1.6306	0.227613	0.212942	0.379149	0.392358	0.401161	0.0232819		1	0	是
257	A059	21	167	88.5	2023-01-01	自然受孕	20230406	1	13w	31.7329	5059850	0.780006	0.0316273	3741215	0.401689	1.13277	0.662332	-0.969246	0.296489	-0.0799856	0.0745927	0.0649906	0.379413	0.392154	0.403347	0.0211085		1	0	是
258	A059	21	167	88.5	2023-01-01	自然受孕	20230427	2	16w+1	31.7329	5394976	0.795222	0.0281276	4083350	0.397409	1.02239	-0.237593	-0.771945	1.36794	1.00701	0.087955	0.0708299	0.376321	0.389471	0.397958	0.0206694		1	0	是
259	A059	21	167	88	2023-01-01	自然受孕	20230519	3	19w	31.5537	4865707	0.807148	0.0287605	3730432	0.397227	0.281838	1.5676	-0.633494	2.71244	1.90738	0.0677668	0.0268764	0.375389	0.388327	0.396559	0.0220114		1	0	是
260	A059	21	167	91.5	2023-01-01	自然受孕	20230615	4	23w+1	32.8086	3811908	0.804303	0.0300131	2909793	0.398135	-1.26772	1.31966	0.469685	1.36099	1.18581	0.0996267	0.0829026	0.375446	0.389303	0.399331	0.0215595		1	0	是
261	A060	22	157	96	2023-01-08	自然受孕	20230412	1	12w+4	38.9468	5324409	0.78024	0.0336976	3924007	0.400821	0.0276227	-1.44986	0.168062	0.96005	0.00351713	0.0343569	0.0192046	0.37802	0.390923	0.401351	0.0224988		2	1	是
262	A060	22	157	96	2023-01-08	自然受孕	20230504	2	15w+4	38.9468	3432224	0.799264	0.0262537	2620844	0.403304	0.808089	0.246365	-0.358454	1.59772	0.680511	0.0466409	0.00612856	0.381753	0.394901	0.403807	0.018863		2	1	是
263	A060	22	157	97	2023-01-08	自然受孕	20230526	3	19w+1	39.3525	4379964	0.799726	0.0318055	3313144	0.397851	1.0457	1.32498	-0.522926	0.921405	0.136415	0.0499704	0.0446363	0.375795	0.388905	0.397659	0.0230643		2	1	是
264	A060	22	157	96	2023-01-08	自然受孕	20230626	4	23w+5	38.9468	3420374	0.802597	0.0292905	2613218	0.398983	1.40048	1.80633	-0.0163093	2.35056	1.57173	0.0631269	0.0255676	0.377408	0.390375	0.399971	0.0193473		2	1	是
265	A061	22	159	90	2023-01-30	自然受孕	20230506	1	13w+3	35.5999	3905542	0.794391	0.030809	2945823	0.399772	0.708623	1.5381	0.917878	0.41478	0.223798	0.0884595	0.0839031	0.377424	0.390551	0.401134	0.0203255		≥3	1	是
266	A061	23	159	90	2023-01-30	自然受孕	20230520	2	15w	35.5999	4709358	0.807629	0.0310867	3611574	0.399835	0.857296	0.166895	-0.480166	0.177881	0.313905	0.110666	0.107516	0.377997	0.391373	0.398744	0.019973		≥3	1	是
267	A061	22	159	92	2023-01-30	自然受孕	20230619	3	19w+5	36.391	4967227	0.805507	0.0330718	3774411	0.399373	-0.199143	0.435803	0.373849	0.0951653	-0.160426	0.0812861	0.0825714	0.376931	0.38985	0.399018	0.0243997		≥3	1	是
268	A061	22	159	93	2023-01-30	自然受孕	20230717	4	23w+3	36.7865	4542538	0.807042	0.0292205	3486007	0.398088	2.80247	1.51837	1.30069	0.0700452	-0.253034	0.0748719	0.0849131	0.376991	0.389701	0.397125	0.0204806	T13	≥3	1	是
269	A062	24	160	83	2022-12-19	自然受孕	20230331	1	13w+6	32.4219	4880453	0.752042	0.0319308	3465802	0.399045	-0.844921	-1.16836	1.76506	-0.275758	0.513036	0.155522	0.159791	0.376418	0.39027	0.399625	0.0245727		2	1	是
270	A062	24	160	85	2022-12-19	自然受孕	20230427	2	17w+5	33.2031	4648161	0.78628	0.0302722	3470235	0.397424	0.656513	0.581204	0.508473	1.47011	1.56278	0.122561	0.100213	0.375914	0.388064	0.39626	0.0208467		2	1	是
271	A062	24	160	85	2022-12-19	自然受孕	20230522	3	21w+3	33.2031	4749370	0.768694	0.0354773	3432500	0.39987	-0.355638	-0.255784	-0.200274	0.661339	1.08988	0.137776	0.123007	0.378104	0.39029	0.399049	0.0252156		2	1	是
272	A062	24	160	85	2022-12-19	自然受孕	20230609	4	24w+2	33.2031	4252370	0.777642	0.0361491	3107756	0.398313	0.478827	-2.13183	-1.17157	0.0237483	0.69694	0.151387	0.151553	0.376327	0.38877	0.396296	0.0249513		2	1	是
273	A063	25	166	100	2023-02-13	自然受孕	20230516	1	13w	36.2897	3732041	0.805584	0.0279204	2868882	0.398611	-0.850772	-0.0386253	-0.239197	0.882507	-0.114156	0.0348535	0.0332924	0.375841	0.389566	0.39857	0.018357		1	0	是
274	A063	25	166	100	2023-02-13	自然受孕	20230609	2	16w	36.2897	5086516	0.80273	0.0317556	3871771	0.401309	0.295412	-0.558065	-1.18603	0.465897	-0.274701	0.0481935	0.0385025	0.378749	0.392222	0.400635	0.0206568		1	0	是
275	A063	25	166	100	2023-02-13	自然受孕	20230702	3	19w+4	36.2897	5420719	0.802785	0.0314608	4122440	0.401664	0.466043	-0.277046	-0.663366	0.0412238	-0.373218	0.067995	0.0652926	0.379417	0.39264	0.401725	0.0219047		1	0	是
276	A063	25	166	103	2023-02-13	自然受孕	20230731	4	23w+4	37.3784	5910030	0.797341	0.0283311	4449069	0.39944	1.96551	1.4197	-0.367772	1.88898	1.66294	0.10231	0.0677708	0.37803	0.390322	0.399688	0.0283337		1	0	是
277	A064	25	160	81	2023-01-14	自然受孕	20230420	1	11w+6	31.6406	3228642	0.797235	0.0242798	2434855	0.397437	1.50419	0.659437	-1.21872	3.11478	3.06439	0.12682	0.0741628	0.375969	0.388817	0.397334	0.0305144		≥3	1	是
278	A064	25	160	81	2023-01-14	自然受孕	20230514	2	16w+4	31.6406	4989847	0.808262	0.0306764	3816416	0.399407	0.68876	2.03391	1.13075	1.99319	1.81597	0.108035	0.067301	0.376601	0.390913	0.397538	0.0237801		≥3	1	是
279	A064	25	160	81	2023-01-14	自然受孕	20230611	3	20w+4	31.6406	4784846	0.795932	0.031759	3596721	0.396212	0.62475	1.8275	1.11521	2.91619	2.7361	0.114746	0.0713349	0.373904	0.388427	0.395331	0.0246079		≥3	1	是
280	A064	25	160	81	2023-01-14	自然受孕	20230702	4	24w	31.6406	5140396	0.799678	0.0338482	3884197	0.401218	2.12955	1.73174	-0.630348	1.47159	1.64505	0.126386	0.0925664	0.379384	0.392221	0.401008	0.0219886		≥3	1	是
281	A065	25	158	80	2023-01-03	自然受孕	20230406	1	12w+5	32.0461	4584044	0.770738	0.0328397	3343659	0.396014	0.945303	2.09875	0.804497	4.06204	3.12544	0.0732395	0.0118034	0.374729	0.387493	0.394984	0.0214837		2	1	是
282	A065	25	158	80	2023-01-03	自然受孕	20230502	2	16w+3	32.0461	6006250	0.776852	0.0296541	4411734	0.404203	3.34643	1.17744	-0.482792	1.45051	0.386743	0.0361174	-0.00595363	0.382475	0.39518	0.402879	0.0255912	T13	2	1	是
283	A065	25	158	80	2023-01-03	自然受孕	20230526	3	20w	32.0461	4772354	0.798189	0.033224	3591222	0.397923	-0.248835	-0.74453	-2.05577	2.03498	1.90937	0.111874	0.0790399	0.376095	0.388848	0.398	0.0248353		2	1	是
284	A065	25	158	81	2023-01-03	自然受孕	20230626	4	24w+1	32.4467	3463795	0.801921	0.0309454	2639661	0.400659	-0.909682	1.5839	-1.50453	2.09119	2.01666	0.113424	0.0705814	0.378572	0.392254	0.40143	0.0193455		2	1	是
285	A066	26	155	75	2023-01-18	自然受孕	20230426	1	13w+2	31.2175	4624691	0.805245	0.0292311	3539804	0.395737	3.6019	4.04338	0.257632	3.69922	2.25863	0.0371426	-0.0150199	0.374994	0.387627	0.394671	0.0208425	T13T18	1	0	是
286	A066	26	155	75	2023-01-18	自然受孕	20230429	1	13w+2	31.2175	4218602	0.805544	0.0265056	3214420	0.395178	3.82725	3.17031	0.978836	4.30878	2.91306	0.0409744	-0.0200951	0.374831	0.38617	0.394525	0.0283468	T13T18	1	0	是
287	A066	26	155	75	2023-01-18	自然受孕	20230429	1	13w+2	31.2175	5377785	0.808601	0.0293308	4131342	0.39459	2.99848	3.14255	-0.211616	1.44156	4.98352	0.0269864	-0.0210216	0.3735	0.3859	0.394636	0.021227	T13T18	1	0	是
288	A066	26	155	75	2023-01-18	自然受孕	20230519	2	16w+4	31.2175	4382140	0.805578	0.0313542	3347973	0.396053	-0.57181	1.80871	0.599811	1.70037	1.2248	0.0820031	0.066676	0.37372	0.387303	0.395605	0.020909		1	0	是
289	A066	26	155	76	2023-01-18	自然受孕	20230609	3	19w+5	31.6337	4758761	0.786547	0.033193	3532273	0.400223	1.59081	1.91623	-0.00552301	-0.125793	-0.0991248	0.100529	0.100616	0.377744	0.391046	0.399961	0.023897		1	0	是
290	A066	26	155	75.5	2023-01-18	自然受孕	20230702	4	23w+3	31.4256	5414489	0.80018	0.0333701	4096534	0.399947	0.959376	0.700485	0.342651	-0.147631	0.0222024	0.111007	0.114895	0.377336	0.390556	0.400258	0.0218368		1	0	是
291	A067	28	158	80	2023-03-01	自然受孕	20230528	1	12w+1	32.0461	3710564	0.805439	0.0307618	2835358	0.400921	-1.01309	2.18261	1.19253	-1.1739	-1.89439	0.0326222	0.0628714	0.378384	0.392325	0.400351	0.0211752		2	1	是
292	A067	28	158	80	2023-03-01	自然受孕	20230619	2	15w+1	32.0461	4512593	0.807187	0.0316263	3440997	0.399543	0.612187	0.449132	0.300729	-0.0728732	-0.742813	0.047547	0.0549009	0.376877	0.390992	0.39982	0.0244693		2	1	是
293	A067	28	158	82	2023-03-01	自然受孕	20230717	3	19w+2	32.8473	4360675	0.807013	0.0279863	3346826	0.402457	1.04994	0.618791	-0.899997	-1.2502	-1.76736	0.0468577	0.0676648	0.380199	0.392667	0.402532	0.0215769		2	1	是
294	A067	28	158	85	2023-03-01	自然受孕	20230813	4	23w+1	34.049	3694836	0.806435	0.0286436	2830317	0.400756	1.2377	2.25081	1.49595	-1.19308	-1.18383	0.0881838	0.111731	0.379128	0.391843	0.401044	0.0221054		2	1	是
295	A068	28	157	75	2023-01-15	自然受孕	20230427	1	13w+4	30.4272	5007635	0.791968	0.0298113	3771009	0.395592	0.624592	-0.250196	-1.51905	0.501558	2.21545	0.228478	0.223933	0.374422	0.386602	0.394558	0.0199212		2	1	是
296	A068	28	157	75	2023-01-15	自然受孕	20230520	2	18w+4	30.4272	5147483	0.806636	0.0315672	3935676	0.401029	0.800897	-0.269761	-2.39506	0.827884	1.73079	0.17227	0.144977	0.378621	0.392214	0.400182	0.0212372		2	1	是
297	A068	28	157	75	2023-01-15	自然受孕	20230610	3	20w	30.4272	5771288	0.807441	0.032834	4411159	0.400266	0.678593	-1.46591	-1.51464	-0.0689615	1.00276	0.179751	0.172453	0.377907	0.391075	0.400256	0.021258		2	1	是
298	A068	28	157	75	2023-01-15	自然受孕	20230707	4	24w+1	30.4272	4140067	0.810193	0.0291277	3193930	0.399478	1.46063	-0.18752	-0.503475	-0.0512607	1.31093	0.201067	0.194672	0.378492	0.390625	0.399301	0.0192292		2	1	是
299	A069	28	160	86.5	2023-01-29	自然受孕	20230429	1	12w+2	33.7891	4119583	0.805934	0.02992	3151240	0.398494	0.953967	1.60152	0.452746	1.83452	1.38525	0.0818815	0.0552894	0.376721	0.390242	0.398027	0.0215896		≥3	2	是
300	A069	28	160	86.5	2023-01-29	自然受孕	20230502	1	12w+2	33.7891	3944862	0.794682	0.0344795	2964422	0.404532	2.09315	2.55951	0.519117	1.11105	0.79997	0.0859427	0.0454029	0.382787	0.394814	0.405018	0.0206147		≥3	2	是
301	A069	28	160	86.5	2023-01-29	自然受孕	20230502	1	12w+2	33.7891	5025676	0.798557	0.0342327	3798419	0.403517	2.3031	2.11702	-0.825704	0.795891	0.415849	0.0786112	0.0496571	0.382182	0.394022	0.402855	0.0199915		≥3	2	是
302	A069	28	160	86.5	2023-01-29	自然受孕	20230519	2	15w	33.7891	4755078	0.80495	0.0326051	3623517	0.39673	0.545701	2.02077	0.434143	2.27815	1.7684	0.0853143	0.0533599	0.374472	0.388041	0.395749	0.0214121		≥3	2	是
303	A069	28	160	87.5	2023-01-29	自然受孕	20230615	3	19w	34.1797	3823326	0.800439	0.0307371	2900907	0.399205	2.94362	0.585232	-1.15758	1.74232	1.41463	0.0913297	0.0607625	0.377475	0.389649	0.399342	0.0220363	T13	≥3	2	是
304	A069	28	160	90	2023-01-29	自然受孕	20230717	4	23w+4	35.1562	4690813	0.80834	0.0288827	3611295	0.395769	4.34899	2.77118	-0.196048	3.46127	2.59118	0.0655445	0.018985	0.374767	0.387281	0.395435	0.0192711	T13T18	≥3	2	是
305	A069	28	160	90	2023-01-29	自然受孕	20230720	4	23w+4	35.1562	4766789	0.796103	0.0317681	3580110	0.403038	2.23056	3.02709	0.225403	2.58721	1.93392	0.0740132	0.0153626	0.381242	0.394693	0.403964	0.0256344	T18	≥3	2	是
306	A069	28	160	90	2023-01-29	自然受孕	20230720	4	23w+4	35.1562	4679674	0.799973	0.0336918	3532844	0.404707	3.40125	4.92109	0.104389	2.1432	1.56976	0.0753992	0.0159491	0.383631	0.396143	0.405799	0.0233974	T13T18	≥3	2	是
307	A070	28	160	78	2023-02-19	自然受孕	20230521	1	12w+2	30.4688	4552254	0.812072	0.029411	3513138	0.398822	-1.4525	-0.263536	-0.762759	0.358217	-0.306966	0.0549557	0.0571209	0.376534	0.389309	0.398288	0.0208732		2	1	是
308	A070	28	160	78	2023-02-19	自然受孕	20230610	2	15w+4	30.4688	5071640	0.809938	0.030955	3892704	0.399998	-2.98947	-1.29965	-0.517147	-0.817637	-1.10726	0.0701781	0.0888836	0.377316	0.390874	0.399077	0.0220712		2	1	是
309	A070	28	160	78	2023-02-19	自然受孕	20230717	3	20w+5	30.4688	6121037	0.807791	0.0318775	4686225	0.400171	-2.61658	0.158409	-1.76333	-0.889538	-1.00101	0.0830024	0.100821	0.378276	0.390523	0.399223	0.0210311		2	1	是
310	A071	30	161	90	2023-09-04	自然受孕	20231211	1	13w+4	34.7209	4588604	0.795144	0.0303443	3438180	0.405462	0.801323	0.98735	1.03127	-0.405806	-0.989152	0.0502587	0.0408451	0.382976	0.395277	0.406726	0.0281826		2	1	是
311	A071	30	161	90	2023-09-04	自然受孕	20240112	2	17w+6	34.7209	4992121	0.786185	0.0293141	3726705	0.402392	0.817865	1.49208	0.040197	-0.0654755	-0.751568	0.046441	0.0419161	0.379728	0.392691	0.401996	0.0217805		2	1	是
312	A071	30	161	90	2023-09-04	自然受孕	20240213	3	21w+3	34.7209	5094891	0.798748	0.0350022	3833940	0.403556	3.36107	0.967427	-0.735777	0.560873	0.0263902	0.0646872	0.0409966	0.381699	0.394188	0.404098	0.02372	T13	2	1	是
313	A071	30	162	94	2023-09-04	自然受孕	20240301	4	24w+4	35.8177	3868749	0.789114	0.0300887	2894778	0.400136	0.163128	2.96913	1.04028	1.84945	1.80861	0.114291	0.0767919	0.37836	0.391493	0.399179	0.0223736	T18	2	1	是
314	A072	31	157	76	2023-02-10	自然受孕	20230519	1	13w+3	30.8329	4097828	0.80644	0.0298472	3142187	0.396295	0.276841	1.52188	0.280642	2.62365	1.6343	0.0534288	0.020074	0.374146	0.387856	0.395437	0.0199096		2	1	是
315	A072	31	157	78	2023-02-10	自然受孕	20230609	2	16w+3	31.6443	5249114	0.786534	0.0338031	3887241	0.400717	-0.303367	-0.113903	0.155581	-0.6019	-0.47185	0.102514	0.110843	0.378463	0.390934	0.401482	0.0255216		2	1	是
316	A072	31	157	76	2023-02-10	自然受孕	20230702	3	19w+6	30.8329	4748293	0.80391	0.0334006	3613802	0.400027	2.56181	0.429542	-1.76094	-0.143229	-0.0778734	0.103946	0.104805	0.378693	0.391021	0.400614	0.0205712		2	1	是
317	A072	31	157	75	2023-02-10	自然受孕	20230731	4	23w+6	30.4272	5745321	0.800141	0.0295733	4339425	0.397496	0.710633	0.251649	1.24748	0.779415	0.791015	0.108765	0.100274	0.375232	0.388382	0.397219	0.0272784		2	1	是
318	A073	37	155	81	2023-02-25	自然受孕	20230603	1	13w+4	33.7149	3997486	0.807813	0.0285932	3078457	0.400284	-0.460254	0.823057	0.35267	0.651965	0.0947534	0.0640307	0.0542176	0.377876	0.392039	0.403103	0.0186272		1	0	是
319	A073	37	155	81	2023-02-25	自然受孕	20230702	2	17w+6	33.7149	4941469	0.802725	0.0319391	3752237	0.402257	-0.207578	-1.17155	1.19976	-0.0179576	-0.435088	0.066228	0.0623704	0.380003	0.392117	0.403313	0.022842		1	0	是
320	A073	37	155	81	2023-02-25	自然受孕	20230717	3	20w	33.7149	5780493	0.803369	0.029047	4414727	0.399828	-0.125727	1.78715	1.49007	0.852798	0.421925	0.0749344	0.0615871	0.377778	0.391256	0.399217	0.0209031		1	0	是
321	A073	37	155	83	2023-02-25	自然受孕	20230813	4	23w+6	34.5473	5456922	0.806234	0.029479	4170516	0.399541	-0.250478	0.13313	2.32428	-0.0752516	-0.561842	0.0619298	0.0686154	0.377813	0.390831	0.40039	0.0232666	T21	1	0	是
322	A073	37	155	83	2023-02-25	自然受孕	20230816	4	23w+6	34.5473	3715592	0.797884	0.031519	2812312	0.406263	-1.20478	-2.54e-06	1.24959	-1.82623	-2.02449	0.0652126	0.0785674	0.38312	0.396679	0.406564	0.0204996		1	0	是
323	A073	37	155	83	2023-02-25	自然受孕	20230819	4	23w+6	34.5473	4739762	0.800836	0.0332967	3583282	0.403394	-0.177077	2.42887	1.03601	-0.411522	-0.780724	0.0661873	0.0629457	0.38159	0.39467	0.404057	0.0234659		1	0	是
324	A074	30	160	120	2023-05-25	自然受孕	20230827	1	12w+6	46.875	4455058	0.806822	0.0289845	3411658	0.399786	0.0309466	0.102769	2.18318	-1.35978	2.43284	0.0131573	0.0204107	0.378169	0.390179	0.399513	0.0225187		1	0	是
325	A074	30	160	120	2023-05-25	自然受孕	20230916	2	15w+5	46.875	3757841	0.806197	0.0273101	2889170	0.401359	-0.787782	-0.666237	0.623447	-1.338	4.10339	0.022604	0.0193526	0.379384	0.392165	0.400854	0.0195639		1	0	是
326	A075	38	165	76	2023-02-12	自然受孕	20230512	1	12w+1	27.9155	4095373	0.803074	0.0331689	3112009	0.398625	-1.68156	0.43387	-1.80789	1.41494	0.425199	0.0436353	0.0273455	0.376984	0.389987	0.398387	0.0213189		2	1	否
327	A075	38	165	76	2023-02-12	自然受孕	20230613	2	16w+5	27.9155	9456681	0.774969	0.0297663	6921203	0.402492	-0.491301	-0.267078	-1.80654	0.325553	-0.100739	0.0706432	0.0575001	0.380587	0.393363	0.402913	0.026621		2	1	否
328	A076	25	160	90	2023-03-15	自然受孕	20230610	1	12w	35.1562	5296091	0.808244	0.0294309	4059877	0.399447	0.216103	0.181881	-1.9882	0.499856	-0.14415	0.0555772	0.0522721	0.377562	0.39032	0.398522	0.0227889		1	0	是
329	A076	25	160	90	2023-03-15	自然受孕	20230715	2	17w	35.1562	4026298	0.801489	0.0283954	3064503	0.399721	1.80989	1.54565	-0.226569	-0.333716	-0.152118	0.108896	0.116145	0.37873	0.39074	0.398821	0.0226113		1	0	是
330	A076	25	160	91	2023-03-15	自然受孕	20230809	3	20w+5	35.5469	5572713	0.802023	0.0302405	4252511	0.402418	1.47174	1.62778	-1.03749	-0.604332	0.301654	0.160885	0.158975	0.380002	0.393238	0.402866	0.0188675		1	0	是
331	A076	25	160	91.7	2023-03-15	自然受孕	20230904	4	24w+1	35.8203	5442869	0.805154	0.0299686	4157859	0.398526	1.20105	2.22882	-2.35786	1.38384	2.43118	0.192225	0.167021	0.375984	0.389318	0.398033	0.0219136		1	0	是
332	A077	35	167	95	2023-03-17	自然受孕	20230702	1	13w	34.0636	6562415	0.799065	0.0264995	4978361	0.403488	0.0365597	-1.76334	-0.15032	-0.279663	-1.12085	0.0328891	0.031242	0.38116	0.393753	0.403579	0.0247764		≥3	0	是
333	A077	35	167	97.4	2023-03-17	自然受孕	20230722	2	16w+4	34.9242	3497228	0.801641	0.0285097	2672151	0.405917	-0.236394	-0.7809	1.00771	-0.909728	-1.70937	0.0279389	0.0322313	0.382921	0.395446	0.407141	0.0188878		≥3	0	是
334	A078	28	156	71	2023-02-08	自然受孕	20230515	1	13w+2	29.1749	9490219	0.793765	0.0319877	7084692	0.400243	0.347726	-1.46285	0.777577	-1.48021	2.65482	0.0144014	0.0214574	0.377855	0.390623	0.40033	0.0284352		1	0	是
335	A078	28	156	72.5	2023-02-08	自然受孕	20230611	2	17w	29.7913	4137161	0.804262	0.0270547	3167262	0.398211	2.22727	2.40251	0.170882	2.64297	1.37236	0.029946	-0.00994422	0.377468	0.389654	0.397106	0.0216467		1	0	是
336	A078	28	156	73	2023-02-08	自然受孕	20230707	3	20w+6	29.9967	4883499	0.807725	0.028941	3760932	0.398741	1.55451	1.88675	1.09654	2.13754	1.09158	0.0420396	0.00797442	0.376956	0.390127	0.397558	0.0181268		1	0	是
337	A078	28	156	75	2023-02-08	自然受孕	20230802	4	24w+4	30.8185	4301972	0.799165	0.027327	3264494	0.400332	1.14983	1.35543	1.92534	1.69916	1.11893	0.0735802	0.0414	0.378421	0.39167	0.40026	0.0237863		1	0	是
338	A079	43	168	90	2023-02-24	自然受孕	20230528	1	12w+3	31.8878	4351009	0.805705	0.0322288	3333245	0.401016	1.54751	0.943322	-1.39517	-1.07231	-1.68556	0.0432766	0.0650414	0.378717	0.391328	0.400867	0.0175088		≥3	1	否
339	A079	43	168	91	2023-02-24	自然受孕	20230624	2	16w+1	32.2421	3556986	0.810205	0.0299638	2738195	0.398269	0.840414	3.22787	0.0529477	-0.0465291	-0.919552	0.032965	0.0488483	0.376519	0.389111	0.397869	0.0205112	T18	≥3	1	否
340	A079	43	168	91	2023-02-24	自然受孕	20230627	2	16w+1	32.2421	3454373	0.747551	0.0265967	2465722	0.403874	0.561026	2.24108	-0.738609	-0.562546	-1.37509	0.0313149	0.0361089	0.382069	0.394428	0.405327	0.0190628		≥3	1	否
341	A079	43	168	91	2023-02-24	自然受孕	20230627	2	16w+1	32.2421	3699276	0.801804	0.0292795	2820042	0.402363	1.88667	2.5144	-2.45195	-1.06397	-1.79677	0.0329355	0.0492912	0.380561	0.393897	0.402641	0.0205635		≥3	1	否
342	A079	43	168	93	2023-02-24	自然受孕	20230720	3	20w+1	32.9507	3988442	0.802491	0.0291439	3051288	0.39945	-0.0523442	3.4799	-0.0837692	-0.296792	-0.970372	0.0459113	0.0606743	0.376659	0.390898	0.400441	0.0180602	T18	≥3	1	否
343	A079	43	168	93	2023-02-24	自然受孕	20230725	3	20w+1	32.9507	4124722	0.801881	0.0292359	3150578	0.400505	0.334778	1.22431	-0.502341	-0.060971	-0.697425	0.051643	0.0561878	0.378173	0.391297	0.401676	0.0187673		≥3	1	否
344	A079	43	168	93	2023-02-24	自然受孕	20230725	3	20w+1	32.9507	4401395	0.804816	0.0309009	3366686	0.401277	0.448632	2.66696	0.155713	-0.813793	-1.4916	0.0426044	0.0590282	0.378992	0.392096	0.400211	0.0192743		≥3	1	否
345	A080	32	158	76	2022-11-15	自然受孕	20230305	1	14w+6	30.4438	3811481	0.800206	0.0298609	2902693	0.401925	-0.943747	0.326048	-1.25062	-1.19123	-1.83183	0.0395244	0.0619576	0.379442	0.393358	0.402453	0.0189942		≥3	1	是
346	A080	32	158	79	2022-11-15	自然受孕	20230401	2	18w+6	31.6456	4830263	0.789124	0.0330452	3603389	0.400905	-0.342951	-0.0236183	-0.0825478	-0.651769	-0.945825	0.070115	0.0809501	0.378324	0.391787	0.40125	0.0223375		≥3	1	是
347	A080	32	158	81	2022-11-15	自然受孕	20230504	3	23w+3	32.4467	3814114	0.794376	0.0287413	2889990	0.401826	-0.95876	1.74725	-1.30617	0.455325	-0.0354217	0.067169	0.0543643	0.380012	0.393066	0.403141	0.0179313		≥3	1	是
348	A080	32	158	84	2022-11-15	自然受孕	20230603	4	27w+5	33.6485	4871291	0.798787	0.0333552	3686644	0.397369	-0.17905	-1.26284	-0.176507	0.387184	0.312629	0.0989207	0.0989055	0.375149	0.389187	0.396526	0.0198574		≥3	1	是
349	A081	27	160	84	2023-04-10	自然受孕	20230723	1	14w	32.8125	4009002	0.796034	0.0275229	3032069	0.400921	-0.634887	1.12491	-0.463739	-0.00740488	-0.590065	0.0560966	0.0585279	0.378579	0.391954	0.40156	0.0230057		≥3	2	是
350	A082	32	163	77.5	2023-06-04	自然受孕	20230825	1	11w	29.1693	4033714	0.806891	0.0284769	3098264	0.402174	-0.0615283	-1.63172	-1.41029	0.589679	0.951176	0.133581	0.107962	0.380222	0.392055	0.402449	0.0201824		≥3	2	是
351	A082	32	163	79	2023-06-04	自然受孕	20230926	2	15w+4	29.7339	5647440	0.801052	0.0263218	4272459	0.400312	1.31228	-0.0140208	-0.0749808	1.457	1.17839	0.0900232	0.0592699	0.378957	0.391283	0.400097	0.0300488		≥3	2	是
352	A082	32	163	81.4	2023-06-04	自然受孕	20231020	3	19w+2	30.6372	5487583	0.800951	0.0278943	4155996	0.399942	0.891274	-1.62994	-0.0615775	0.0136381	-0.112651	0.089559	0.0912375	0.377937	0.390803	0.399499	0.0273095		≥3	2	是
353	A082	32	163	88.5	2023-06-04	自然受孕	20231126	4	24w+1	33.3095	5861779	0.796101	0.0308618	4354119	0.395874	0.357127	1.70379	-1.48717	2.22421	1.6215	0.0797591	0.0517894	0.374371	0.38754	0.395449	0.0372428		≥3	2	是
354	A083	32	166	87	2023-09-24	自然受孕	20240123	1	16w	31.5721	5551728	0.8103	0.025904	4278027	0.399693	-0.135197	0.419453	-1.45464	-1.75625	3.85276	0.0207617	0.0254566	0.378055	0.389988	0.399375	0.0237351		1	0	是
355	A083	32	166	89	2023-09-24	自然受孕	20240218	2	20w	32.2979	4681229	0.801827	0.0322264	3545579	0.400572	-1.54341	0.809822	-0.976104	-0.0908807	-0.970871	0.0298009	0.0352515	0.377951	0.391626	0.40022	0.0239478		1	0	是
356	A083	32	166	92	2023-09-24	自然受孕	20240311	3	23w	33.3866	4974421	0.795075	0.0299635	3753431	0.401964	-1.71522	0.131383	-0.456058	-3.05801	4.3481	0.0238235	0.0443874	0.379758	0.393247	0.401618	0.02166		1	0	是
357	A084	31	156	68.5	2023-06-18	IUI（人工授精）	20230915	1	12w	28.1476	5580444	0.802092	0.0313444	4238303	0.404374	-0.544011	-0.135921	-1.27085	-1.15216	-1.34595	0.0739595	0.0798703	0.381486	0.394455	0.405564	0.0224715		1	0	是
358	A084	31	156	69.5	2023-06-18	IUI（人工授精）	20231013	2	16w	28.5585	5172747	0.792557	0.0330057	3873664	0.404725	-1.26039	-0.628543	-0.819124	-0.773687	-1.13731	0.0627269	0.0622523	0.381189	0.394568	0.404577	0.0228832		1	0	是
359	A084	31	156	69.4	2023-06-18	IUI（人工授精）	20231113	3	20w+4	28.5174	4548469	0.804508	0.0318667	3466374	0.40205	1.64479	0.510371	-2.35359	-0.272976	-0.649567	0.0685996	0.0696158	0.379777	0.392389	0.401236	0.0215367		1	0	是
360	A084	31	156	69.5	2023-06-18	IUI（人工授精）	20231208	4	24w+1	28.5585	4965894	0.805032	0.028627	3782540	0.398417	2.11897	2.91508	-0.774229	-0.100748	-0.176741	0.0924563	0.102906	0.377065	0.389844	0.398126	0.0259369	T18	1	0	是
361	A084	31	156	69.5	2023-06-18	IUI（人工授精）	20231214	4	24w+1	28.5585	3697780	0.795493	0.0305557	2791415	0.402856	0.697279	2.32353	-1.5481	0.439454	0.51419	0.107804	0.0880235	0.380983	0.393461	0.403956	0.0211327		1	0	是
362	A085	25	163	86	2023-08-03	自然受孕	20231030	1	12w	32.3685	6121358	0.797539	0.0304125	4619015	0.403055	-2.03119	-2.10123	-1.25592	-1.38316	-1.58055	0.0713473	0.0888686	0.379438	0.392741	0.402982	0.0241959		1	0	是
363	A085	25	163	85	2023-08-03	自然受孕	20231202	2	16w	31.9922	4889258	0.797995	0.0313175	3668483	0.405794	-1.19637	-1.21374	0.955176	-1.34473	-1.56288	0.0676978	0.0737638	0.383635	0.395832	0.406294	0.0293521		1	0	是
364	A085	25	163	86.4	2023-08-03	自然受孕	20231231	3	21w	32.5191	3710276	0.798156	0.0300594	2803363	0.401029	-0.19511	1.33003	-0.467002	-0.862494	-1.07825	0.0741705	0.0926799	0.378919	0.391552	0.402668	0.0240214		1	0	是
365	A085	25	163	87	2023-08-03	自然受孕	20240125	4	24w+3	32.7449	4897165	0.765637	0.030259	3544226	0.400247	-1.16271	-0.509832	-1.06998	-0.352364	-0.633206	0.0742625	0.0820208	0.378459	0.391392	0.400358	0.0252399		1	0	是
366	A086	27	162	80	2023-04-17	自然受孕	20230722	1	13w	30.4832	4550167	0.80617	0.0305594	3486947	0.403829	0.731378	0.296641	-0.452864	-0.151588	-0.542842	0.0673206	0.0599191	0.381845	0.394449	0.404927	0.0194485		1	0	是
367	A086	27	162	83	2023-04-17	自然受孕	20230813	2	16w+1	31.6263	4550648	0.800349	0.0289855	3457902	0.403127	-0.462682	0.136927	0.819546	-0.922838	-1.02621	0.0817256	0.0892443	0.380454	0.393744	0.404505	0.0222353		1	0	是
368	A086	27	162	83	2023-04-17	自然受孕	20230915	3	20w	31.6263	4854536	0.806019	0.030549	3713072	0.400998	0.0129503	0.581637	-1.03891	0.613399	-0.249138	0.0418829	0.0289635	0.379261	0.391843	0.401073	0.0211542		1	0	是
369	A086	27	162	88	2023-04-17	自然受孕	20231001	4	23w+1	33.5315	5557792	0.805581	0.0263163	4257131	0.399813	0.704888	2.13066	-1.40073	1.8338	0.809987	0.0389649	0.0106584	0.377829	0.391001	0.399747	0.0234653		1	0	是
370	A087	25	164	80	2023-07-28	自然受孕	20231030	1	13w+6	29.7442	4899851	0.806827	0.0281331	3756667	0.397953	1.59867	1.6933	-0.0873834	-0.127574	4.31114	0.0232164	0.00182624	0.376332	0.389625	0.398638	0.0222397		2	0	是
371	A087	25	164	80	2023-07-28	自然受孕	20231127	2	15w+6	29.7442	5150188	0.762323	0.0336865	3692078	0.39996	-0.328312	1.56751	-0.116565	1.14769	0.63597	0.0726353	0.0517686	0.377507	0.39108	0.400203	0.026825		2	0	是
372	A087	25	164	81.5	2023-07-28	自然受孕	20240110	3	21w+6	30.3019	4493005	0.80738	0.0308748	3436074	0.398574	0.61332	0.561225	-0.884463	1.55678	1.21407	0.0892849	0.0644358	0.376623	0.389353	0.399017	0.0226107		2	0	是
373	A087	25	164	82	2023-07-28	自然受孕	20240123	4	23w+5	30.4878	4129377	0.811102	0.0266795	3183704	0.39801	1.54278	-0.164163	1.4458	1.87307	1.38533	0.0833605	0.054436	0.376229	0.388556	0.398234	0.0234004		2	0	是
374	A088	27	163	81	2023-09-13	自然受孕	20231218	1	13w	30.4867	3852983	0.804436	0.0290772	2948913	0.402707	2.44655	0.871293	-0.663827	1.17307	0.982546	0.0940533	0.0609694	0.380889	0.392823	0.40301	0.0200842		≥3	1	是
375	A088	27	163	79	2023-09-13	自然受孕	20240114	2	16w+6	29.7339	5949221	0.800127	0.0326104	4504128	0.40098	-0.760962	0.919799	-0.389135	-0.287044	-1.19044	0.029639	0.0364678	0.379017	0.391788	0.400146	0.0218847		≥3	1	是
376	A089	31	175	99.6	2023-10-25	自然受孕	20240125	1	11w+1	32.5224	4752007	0.755362	0.0313444	3387412	0.400703	-0.615155	-0.763128	0.295613	-0.203499	-0.566189	0.0687695	0.0728244	0.379009	0.392404	0.400674	0.0257588		2	1	是
377	A089	31	175	98.4	2023-10-25	自然受孕	20240226	2	16w+1	32.1306	3725076	0.790921	0.0286568	2792635	0.40098	-1.51308	-2.15744	0.769295	0.26968	0.507407	0.118854	0.11096	0.378553	0.391381	0.400521	0.0241724		2	1	是
378	A089	31	175	98.3	2023-10-25	自然受孕	20240327	3	20w	32.098	4688675	0.746364	0.0343294	3267948	0.398626	-0.357062	1.31831	-0.268324	1.32721	0.800876	0.0729051	0.055325	0.376876	0.390112	0.396805	0.0329581		2	1	是
379	A089	31	175	97.9	2023-10-25	自然受孕	20240424	4	24w	31.9673	5063079	0.790525	0.0312652	3772824	0.400028	1.03193	0.168673	-0.0478811	0.607633	0.785023	0.11953	0.107344	0.378081	0.391071	0.400414	0.0269591		2	1	是
380	A090	26	168	82	2023-08-16	自然受孕	20231126	1	13w+4	29.0533	5705840	0.788791	0.0307655	4199091	0.398666	1.37442	1.26796	-1.1983	2.4308	1.49015	0.0541881	0.0151931	0.376782	0.390224	0.397998	0.0374017		1	0	否
381	A090	26	168	82.2	2023-08-16	自然受孕	20231221	2	17w+4	29.1241	3926839	0.807154	0.0309106	3010668	0.400624	-0.552863	0.980801	-1.07477	0.866471	0.366413	0.0690098	0.0518275	0.378108	0.391569	0.401132	0.0198345		1	0	否
382	A090	26	168	82.21	2023-08-16	自然受孕	20240106	3	20w	29.1277	3771295	0.772808	0.0293127	2767741	0.399875	0.11969	2.7314	0.544002	0.943509	1.16382	0.123873	0.104101	0.377208	0.390436	0.400905	0.0216735		1	0	否
383	A090	26	168	84	2023-08-16	自然受孕	20240218	4	26w	29.7619	5098084	0.795185	0.0336369	3821881	0.40088	0.308335	2.27484	-2.89394	0.535166	0.47234	0.100186	0.0855447	0.378547	0.391938	0.40086	0.0244231		1	0	否
384	A091	26	166.5	85	2023-10-22	自然受孕	20240113	1	11w	30.6613	3936411	0.798094	0.0328669	2970736	0.40041	-1.29901	1.21579	-1.44936	-2.0162	-1.82473	0.094202	0.131765	0.377581	0.390972	0.400654	0.0222606		1	0	是
385	A091	26	166.5	85	2023-10-22	自然受孕	20240118	1	11w	30.6613	4780869	0.777931	0.0344874	3524096	0.406169	0.177855	0.155368	-2.18435	-2.65979	-2.36697	0.0905326	0.119812	0.384217	0.397016	0.406722	0.0186098		1	0	是
386	A091	26	166.5	83	2023-10-22	自然受孕	20240226	2	17w+4	29.9398	3837861	0.78819	0.0284654	2860057	0.399746	-0.842596	0.654943	-0.845067	-1.31824	-0.724242	0.132085	0.155509	0.37697	0.390734	0.399438	0.0268134		1	0	是
387	A091	26	166.5	84	2023-10-22	自然受孕	20240328	3	21w+4	30.3006	4381391	0.813778	0.0305035	3383471	0.400013	-1.18441	1.67968	-1.12497	-1.68825	-0.985753	0.137691	0.165264	0.377699	0.390497	0.401391	0.0211898		1	0	是
388	A091	26	166.5	84	2023-10-22	自然受孕	20240415	4	24w+2	30.3006	3431424	0.735425	0.0307703	2379553	0.400555	-1.45194	3.59078	0.244928	-0.982407	-0.504129	0.125851	0.13928	0.377885	0.391464	0.401294	0.0271275	T18	1	0	是
389	A091	26	166.5	84	2023-10-22	自然受孕	20240418	4	24w+2	30.3006	3927374	0.598638	0.0391359	2194873	0.405331	-0.414887	0.821906	1.06175	-2.50761	-1.90479	0.118403	0.144577	0.383545	0.396517	0.405856	0.0284149		1	0	是
390	A091	26	166.5	84	2023-10-22	自然受孕	20240421	4	24w+2	30.3006	3850067	0.804191	0.0286581	2927942	0.402077	-0.0454942	2.17671	-0.189314	-1.29249	-0.885725	0.116126	0.132711	0.380489	0.393185	0.4022	0.0264403		1	0	是
391	A092	34	166	84	2023-06-26	自然受孕	20230924	1	12w+1	30.4834	6649161	0.800346	0.0324612	5030806	0.402438	0.966087	1.86446	0.266887	0.767521	0.0530739	0.0500477	0.0295947	0.380372	0.393225	0.404302	0.0229327		2	1	是
392	A092	34	166	84	2023-06-26	自然受孕	20231023	2	16w+1	30.4834	5455482	0.79045	0.0299567	4071462	0.402022	-0.424112	1.65917	1.64674	0.317866	-0.602301	0.0326349	0.0266091	0.379278	0.392551	0.401252	0.0266882		2	1	是
393	A092	34	166	84	2023-06-26	自然受孕	20231127	3	21w	30.4834	5080334	0.783494	0.0307555	3770434	0.401311	1.46223	3.12775	0.067876	0.70116	-0.139926	0.0440043	0.0270865	0.380195	0.392806	0.40003	0.0226952	T18	2	1	是
394	A092	34	166	85	2023-06-26	自然受孕	20231214	4	23w+6	30.8463	3324885	0.808641	0.028961	2568237	0.401044	0.876407	1.69981	-1.03484	0.563837	0.186232	0.0766714	0.0618191	0.378653	0.391315	0.400491	0.0162923		2	1	是
395	A093	27	165	81	2023-04-17	自然受孕	20230729	1	12w+3	29.7521	6684537	0.80934	0.0271803	5128120	0.399315	-0.735813	-0.322545	0.653657	-2.92579	-3.01792	0.0637204	0.128096	0.376391	0.390299	0.399906	0.0256308		1	0	是
396	A093	27	165	82	2023-04-17	自然受孕	20230820	2	15w+3	30.1194	5188373	0.807182	0.0320606	3976625	0.403457	0.355205	1.70702	-0.0194904	-3.63423	-4.00549	0.0344434	0.10015	0.380399	0.392985	0.403834	0.0190115		1	0	是
397	A093	27	165	86.8	2023-04-17	自然受孕	20230924	3	20w+4	31.8825	5974655	0.806074	0.0279579	4578080	0.400489	1.88473	1.3164	0.404681	-3.14459	-3.49531	0.0420575	0.103689	0.378465	0.391082	0.401384	0.0220635		1	0	是
398	A093	27	165	87	2023-04-17	自然受孕	20231014	4	23w+2	31.9559	5314845	0.810664	0.0308796	4072022	0.398775	0.645084	0.291715	0.276019	-1.96517	-1.72767	0.0969621	0.142769	0.376111	0.389197	0.399091	0.0247832		1	0	是
399	A094	33	165	81	2023-09-27	自然受孕	20240101	1	12w+6	29.7521	3416860	0.798322	0.0337685	2575521	0.403066	-1.33775	-0.661231	-0.689705	-1.86789	-1.47057	0.110471	0.133575	0.380372	0.393366	0.404988	0.0228107		≥3	2	是
400	A094	33	165	80	2023-09-27	自然受孕	20240120	2	15w+6	29.3848	3874014	0.764835	0.0311952	2793068	0.400405	-1.52944	0.238036	0.344773	-0.657693	-0.88323	0.0761648	0.0914881	0.377988	0.391263	0.400856	0.0269919		≥3	2	是
401	A094	33	165	81	2023-09-27	自然受孕	20240218	3	19w+4	29.7521	4213891	0.785151	0.0379657	3108986	0.402675	-1.00188	-0.203787	-0.540928	-0.174724	-0.357104	0.0830612	0.0785817	0.379846	0.392923	0.402314	0.0232308		≥3	2	是
402	A094	34	165	83	2023-09-27	自然受孕	20240319	4	24w+2	30.4867	4321877	0.791468	0.0367373	3216600	0.397761	0.0153053	0.828579	0.433088	0.76496	0.919168	0.117671	0.114471	0.375728	0.388329	0.397605	0.0237827		≥3	2	是
403	A095	27	163	104	2023-05-22	自然受孕	20230824	1	12w+6	39.1434	5706885	0.808852	0.0298178	4381269	0.395492	3.67535	1.55237	-0.798468	2.46591	1.41012	0.0448423	0.0178245	0.375167	0.387477	0.394166	0.0216857	T13	2	0	是
404	A095	27	163	105	2023-05-22	自然受孕	20230913	2	15w+6	39.5197	8594066	0.809283	0.0307063	6582784	0.398415	2.04519	1.03757	0.169969	0.26776	3.12073	0.0169969	-0.00387314	0.376854	0.389374	0.398085	0.0235385		2	0	是
405	A095	27	163	106	2023-05-22	自然受孕	20231013	3	20w	39.8961	4387117	0.804208	0.0264382	3350184	0.398239	1.11782	0.169311	0.791372	2.76797	1.463	0.0297673	-0.0103741	0.376069	0.389459	0.39837	0.0246565		2	0	是
406	A095	27	163	108	2023-05-22	自然受孕	20231105	4	23w+1	40.6489	4355523	0.769993	0.0276443	3183408	0.397338	0.876252	1.6419	-0.201751	2.46225	1.62869	0.0634223	0.0307695	0.375157	0.388247	0.396131	0.0237976		2	0	是
407	A096	29	156	67.9	2023-08-20	自然受孕	20231126	1	13w	27.9011	6445361	0.789189	0.0330626	4733053	0.399676	-0.173003	-0.639031	0.492791	2.12412	1.36591	0.0642897	0.0286423	0.376657	0.390896	0.399849	0.0376907		≥3	1	是
408	A096	29	156	66.2	2023-08-20	自然受孕	20231216	2	16w+1	27.2025	4615606	0.804152	0.0310326	3516962	0.400141	-0.139061	0.985357	0.286193	1.667	0.68009	0.0408805	0.0135977	0.377569	0.391227	0.40032	0.0221061		≥3	1	是
409	A096	29	156	67.9	2023-08-20	自然受孕	20240115	3	20w+3	27.9011	3554982	0.776242	0.0287361	2621514	0.400106	-1.11032	3.44918	0.195695	1.15934	0.530093	0.0631798	0.0441189	0.377795	0.391752	0.399645	0.0219067	T18	≥3	1	是
410	A096	29	156	67.9	2023-08-20	自然受孕	20240118	3	20w+3	27.9011	5277133	0.761758	0.0465194	3733867	0.398865	0.618829	3.46665	-1.04245	1.76094	0.750603	0.0460078	0.0188266	0.37766	0.390771	0.398438	0.0258368	T18	≥3	1	是
411	A096	29	156	68	2023-08-20	自然受孕	20240218	4	25w+2	27.9421	3537518	0.797809	0.0316616	2665398	0.40117	0.0634191	0.372562	-0.0913436	1.01182	0.531455	0.0705909	0.0483528	0.379404	0.392432	0.40241	0.0247023		≥3	1	是
412	A097	29	162.5	98.4	2023-09-16	自然受孕	20231222	1	13w+1	37.2639	3849510	0.804219	0.0295358	2942460	0.398435	1.49592	0.398701	-2.25628	1.97069	0.823546	0.0337541	0.0070889	0.376873	0.389055	0.399787	0.0206195		1	0	是
413	A097	29	162.5	96.6	2023-09-16	自然受孕	20240114	2	16w+3	36.5822	5238999	0.793316	0.0265133	3907192	0.397248	0.949851	1.48427	-1.71343	1.86165	0.95563	0.0522383	0.030207	0.375644	0.388827	0.397929	0.0343048		1	0	是
414	A097	29	162.5	96.4	2023-09-16	自然受孕	20240131	3	19w	36.5065	5384222	0.790312	0.033999	4010011	0.399857	1.4703	1.54562	-1.5504	1.98077	1.00349	0.0445001	0.00762214	0.378757	0.390747	0.400085	0.0244561		1	0	是
415	A097	29	162.5	97.5	2023-09-16	自然受孕	20240305	4	23w+6	36.9231	4665872	0.801541	0.0328892	3525443	0.401202	-0.157701	1.57075	-1.85889	0.570692	-0.0692779	0.0554735	0.0452513	0.379078	0.392281	0.401117	0.0252821		1	0	是
416	A098	36	158	75	2023-08-12	自然受孕	20231116	1	13w+1	30.0433	4477253	0.806339	0.0321531	3416244	0.40151	1.00633	0.650263	0.754553	0.37325	-0.369459	0.0468556	0.0372574	0.379287	0.392418	0.402078	0.0222842		≥3	1	是
417	A098	36	158	75	2023-08-12	自然受孕	20231207	2	15w+5	30.0433	3391896	0.804216	0.0316952	2596492	0.400008	0.159825	0.453151	1.41233	-2.05695	5.65398	0.0314736	0.0305243	0.378472	0.391265	0.40125	0.0169858		≥3	1	是
418	A098	36	158	76.5	2023-08-12	自然受孕	20240112	3	21w+2	30.6441	4153620	0.798142	0.032069	3139487	0.400526	0.805147	1.33758	-1.38612	-0.3875	-1.12676	0.0400043	0.0491057	0.378501	0.391483	0.400013	0.0216207		≥3	1	是
419	A098	36	158	78.7	2023-08-12	自然受孕	20240128	4	23w+4	31.5254	5532285	0.779132	0.028028	4051471	0.399372	0.894621	1.15966	-0.181689	0.634701	-0.0749409	0.0527984	0.0447903	0.377914	0.390194	0.398682	0.0329621		≥3	1	是
420	A099	31	160	105.3	2023-08-13	自然受孕	20231116	1	13w	41.1328	5024341	0.804395	0.0306501	3836209	0.403839	-0.818101	-0.193736	-1.0176	-0.45974	-1.25852	0.0339097	0.03433	0.381221	0.394607	0.404244	0.0207956		≥3	1	是
421	A099	31	160	106.3	2023-08-13	自然受孕	20231203	2	15w+2	41.5234	4308311	0.810535	0.0290766	3310069	0.398065	-0.891979	-0.196803	-2.46105	-2.9393	3.76167	0.0202689	0.0424605	0.376757	0.389056	0.398497	0.0237228		≥3	1	是
422	A099	31	160	108.5	2023-08-13	自然受孕	20240101	3	19w+4	42.3828	3898683	0.80407	0.0325447	2968094	0.40087	-1.36689	-0.644935	-0.619363	-0.304819	-0.909688	0.051052	0.0594219	0.37812	0.391312	0.400765	0.0213328		≥3	1	是
423	A099	31	160	110	2023-08-13	自然受孕	20240128	4	23w+2	42.9688	3847273	0.776073	0.025853	2816335	0.396939	-1.13339	-0.376968	-1.05093	0.395722	-0.107165	0.0658838	0.0734354	0.374706	0.388214	0.397151	0.0317123		≥3	1	是
424	A100	32	169	85	2023-09-22	自然受孕	20231218	1	11w+5	29.7609	3874347	0.807106	0.0268166	2981941	0.404722	0.583941	1.35383	-0.880545	0.0931984	-0.51816	0.054167	0.0380675	0.382069	0.39466	0.404823	0.0201144		2	1	是
425	A100	32	169	84.6	2023-09-22	自然受孕	20240120	2	16w+4	29.6208	4478493	0.782714	0.0277551	3317140	0.399968	-1.13947	0.490872	-1.28294	1.07225	0.0490477	0.0323552	0.0165414	0.377889	0.389935	0.399996	0.026686		2	1	是
426	A100	32	169	88	2023-09-22	自然受孕	20240218	3	20w+4	30.8112	3983115	0.801264	0.0392241	2992081	0.401521	-1.15313	2.87129	-0.181352	1.43293	0.411755	0.0330288	0.0042709	0.37921	0.392325	0.401621	0.0242177	T18	2	1	是
427	A100	32	169	90.3	2023-09-22	自然受孕	20240311	4	24w	31.6165	4605598	0.793912	0.032064	3459416	0.399297	0.742025	0.253393	-1.08916	0.624749	-0.140018	0.0494705	0.039186	0.377651	0.390077	0.398903	0.0225423		2	1	是
428	A101	31	163	97	2023-08-05	自然受孕	20231111	1	13w+4	36.5087	4287544	0.807467	0.027998	3288241	0.39965	1.50383	2.21183	1.36765	2.52495	1.86244	0.0751585	0.0330442	0.377277	0.390917	0.400583	0.0228462		2	1	是
429	A101	31	163	97.35	2023-08-05	自然受孕	20231202	2	16w+2	36.6404	4470956	0.809527	0.0326082	3415453	0.401569	-0.18158	0.703933	1.52189	1.05208	0.107887	0.0375477	0.0177554	0.379427	0.392273	0.400938	0.0245292		2	1	是
430	A101	31	163	98.1	2023-08-05	自然受孕	20231229	3	20w+2	36.9227	5086999	0.805505	0.0326841	3887811	0.402138	2.02603	1.1733	0.856907	0.703837	-0.279757	0.0304868	0.0166595	0.380099	0.392487	0.402788	0.0191406		2	1	是
431	A101	31	163	99.8	2023-08-05	自然受孕	20240126	4	24w+3	37.5626	5580078	0.796224	0.0310905	4200555	0.4023	0.273193	0.634537	0.302373	0.806479	0.0312863	0.0489046	0.028775	0.379751	0.392887	0.401399	0.0242292		2	1	是
432	A102	36	163	85	2023-08-24	自然受孕	20231202	1	13w	31.9922	4152156	0.805013	0.029182	3139343	0.398916	-3.52732	1.85004	-1.13432	-1.53599	-2.13675	0.0394114	0.0796391	0.376147	0.389332	0.399846	0.0325592		≥3	1	是
433	A102	36	163	100	2023-08-24	自然受孕	20231225	2	16w+3	37.6378	4417057	0.807325	0.0312043	3380223	0.400908	-0.311178	0.790971	-1.1405	-2.1732	-2.48054	0.0554952	0.0988701	0.378723	0.391733	0.401166	0.0215653		≥3	1	是
434	A102	36	163	104	2023-08-28	自然受孕	20240120	3	20w+1	39.1434	3840126	0.768929	0.0301635	2783009	0.401479	-0.215469	0.443524	-0.780915	-1.65617	-1.67291	0.0818198	0.111481	0.378703	0.392064	0.403374	0.0281832		≥3	1	是
435	A102	36	163	105	2023-08-28	自然受孕	20240222	4	23w+5	39.5197	3717623	0.779713	0.0343295	2723777	0.403791	-2.93225	1.09204	-1.39606	-3.37647	-2.9969	0.0916089	0.143912	0.380495	0.394103	0.406143	0.0269331		≥3	1	是
436	A103	22	168	85	2023-07-31	自然受孕	20231110	1	13w+5	30.1162	4460438	0.806816	0.0266159	3421924	0.403656	0.991743	-0.658154	0.265846	-1.06858	-1.14372	0.082421	0.0889937	0.380904	0.393749	0.404602	0.0231361		2	0	是
437	A103	22	168	87	2023-07-31	自然受孕	20231123	2	15w+5	30.8248	4524196	0.797397	0.0260949	3434967	0.403888	0.399112	1.05743	1.81664	-0.638274	-0.76444	0.0819759	0.0837977	0.38117	0.394872	0.404151	0.0223359		2	0	是
438	A103	22	168	92	2023-07-31	自然受孕	20231225	3	20w+2	32.5964	6489555	0.808926	0.0330857	4952246	0.40165	1.72062	0.269734	-0.468865	-0.646899	-1.16495	0.0540818	0.0632459	0.379308	0.392152	0.402175	0.0243584		2	0	是
439	A103	22	168	92	2023-07-31	自然受孕	20240120	4	24w+1	32.5964	5686434	0.787428	0.0285059	4231538	0.402664	-0.798742	-0.721508	0.872762	-0.342537	-0.530745	0.080343	0.0786395	0.379846	0.393711	0.40324	0.0272369		2	0	是
440	A104	22	163	77	2023-01-29	自然受孕	20230502	1	12w+2	28.9811	6114964	0.780501	0.0281579	4520411	0.400513	1.47817	1.26008	-0.509578	2.18844	1.0782	0.0401662	-0.00144854	0.379313	0.391153	0.400952	0.0254265		2	0	是
441	A104	22	163	80	2023-01-29	自然受孕	20230523	2	15w+5	30.1103	6544715	0.805353	0.0308564	5006597	0.401153	-0.945223	-0.6533	1.26931	1.1506	0.406549	0.0546356	0.0346087	0.378888	0.391367	0.401723	0.0198844		2	0	是
442	A104	22	163	82.8	2023-01-29	自然受孕	20230618	3	19w+2	31.1641	5309279	0.786544	0.0281019	3966248	0.398712	0.311777	-0.99069	0.307658	2.04724	1.30452	0.0646671	0.0338704	0.377025	0.389666	0.399181	0.0227615		2	0	是
443	A104	22	163	87.4	2023-01-29	自然受孕	20230714	4	23w	32.8955	4786321	0.805318	0.0277865	3669964	0.401427	-0.0315018	-1.1336	-0.400757	1.31848	0.797282	0.0729639	0.0438803	0.379392	0.391521	0.401737	0.0206651		2	0	是
444	A105	27	161	86.6	2023-04-15	自然受孕	20230720	1	13w+1	33.4092	5106362	0.792654	0.0308574	3827364	0.405187	0.476734	-0.0525584	-1.23605	-0.545405	-1.04588	0.0552028	0.051082	0.382131	0.395876	0.406049	0.0242993		2	1	是
445	A105	27	161	84.5	2023-04-15	自然受孕	20230805	2	15w+3	32.5991	4729293	0.797682	0.0295614	3569908	0.400052	0.889376	1.14049	-0.339134	1.31443	0.69365	0.0657274	0.0435219	0.377814	0.390512	0.399564	0.0248686		2	1	是
446	A105	27	161	83.3	2023-04-15	自然受孕	20230908	3	20w+1	32.1361	5137156	0.810337	0.0319097	3936255	0.399536	0.543831	0.229763	-2.13101	0.274742	-0.152718	0.0684053	0.0677825	0.37723	0.389728	0.399357	0.02326		2	1	是
447	A105	27	161	84	2023-04-15	自然受孕	20231003	4	23w+4	32.4062	4894203	0.804626	0.0303268	3720984	0.394753	2.91495	1.77412	-1.48534	2.541	2.20924	0.10067	0.0732994	0.374288	0.38649	0.39349	0.025557	T13	2	1	是
448	A106	29	163	85	2023-05-13	自然受孕	20230902	1	12w+6	31.9922	7081858	0.804211	0.0296594	5370721	0.404047	0.85397	0.154422	-1.09627	-2.17624	-2.65779	0.0408823	0.0709149	0.381491	0.394087	0.403925	0.0281679		1	0	是
449	A106	29	163	86	2023-05-13	自然受孕	20231003	2	17w	32.3685	5085989	0.806974	0.0275604	3885674	0.401006	-1.31395	0.415276	-2.83397	0.0797932	-0.758629	0.0359494	0.0359565	0.378979	0.392173	0.401867	0.0264267		1	0	是
450	A106	29	163	85	2023-05-13	自然受孕	20231103	3	21w+5	31.9922	4136390	0.795493	0.0295059	3124629	0.401947	0.0138768	1.02775	-1.19723	-2.13372	-2.29383	0.0655222	0.0980189	0.379538	0.392649	0.403903	0.0215296		1	0	是
451	A106	29	163	85	2023-05-13	自然受孕	20231126	4	24w+5	31.9922	6307959	0.797926	0.0304784	4699083	0.397434	-0.292329	0.168144	-2.62347	-0.842077	-1.03679	0.0781787	0.103381	0.37558	0.388849	0.397242	0.0370492		1	0	是
452	A107	30	158.5	82.5	2023-04-25	IVF（试管婴儿）	20230729	1	13w	32.8394	4901275	0.805013	0.0265584	3743730	0.401259	0.717364	1.7744	-1.12655	0.108598	-0.633438	0.0441169	0.0421599	0.378992	0.392602	0.400358	0.0252738		2	0	否
453	A107	30	158.5	83	2023-04-25	IVF（试管婴儿）	20230827	2	17w	33.0384	4480068	0.807359	0.0300805	3434773	0.399361	1.66907	0.286096	-0.184301	0.838494	0.0663427	0.0510076	0.0437126	0.37708	0.389567	0.399137	0.0209356		2	0	否
454	A107	30	158.5	84	2023-04-25	IVF（试管婴儿）	20230911	3	19w	33.4365	6232919	0.79822	0.0243835	4716816	0.398723	1.50411	1.02024	-1.02059	1.6222	0.838249	0.0583654	0.0352466	0.377245	0.390348	0.398303	0.0282476		2	0	否
455	A108	33	163	76.5		自然受孕	20231023	1	12w+5	28.793	5150257	0.803187	0.0296627	3907163	0.402468	0.37912	-0.623468	-1.71992	-0.206698	-0.344455	0.0852338	0.0810785	0.379762	0.392553	0.403107	0.0265961		2	0	是
456	A108	33	163	76.6		自然受孕	20231110	2	15w	28.8306	4306281	0.808062	0.0268208	3316734	0.401058	-0.587848	1.28516	-2.15317	0.713395	0.325915	0.0772834	0.0607064	0.378854	0.391669	0.400674	0.020576		2	0	是
457	A108	33	163	82.5		自然受孕	20231226	3	21w	31.0512	5693280	0.804292	0.0328839	4320367	0.40599	1.64042	2.04758	-0.0499114	0.136857	-0.329425	0.0641994	0.0383794	0.384245	0.397532	0.406557	0.024414		2	0	是
458	A108	33	163	82		自然受孕	20240119	4	24w+6	30.863	4890827	0.795887	0.0296958	3692347	0.400674	1.00656	2.24276	-0.425199	0.691267	0.384059	0.0826848	0.0650371	0.379185	0.39136	0.400857	0.0224001		2	0	是
459	A109	30	169	85	2023-08-15	自然受孕	20231118	1	13w+1	29.7609	6492992	0.801519	0.0299621	4917423	0.403216	2.05806	0.553368	0.872298	0.973765	0.0097947	0.0356686	0.00777294	0.380894	0.393425	0.403288	0.0259304		1	0	是
460	A109	30	169	84	2023-08-15	自然受孕	20231210	2	16w+2	29.4107	4641488	0.805114	0.0274782	3555633	0.401908	1.07812	1.80847	2.32338	0.933822	-0.0649062	0.0288415	0.00775743	0.379781	0.392401	0.402722	0.0216303	T21	1	0	是
461	A109	30	169	84	2023-08-15	自然受孕	20240101	3	19w+2	29.4107	4132263	0.802215	0.0313497	3144574	0.402193	1.93783	0.233976	1.92447	0.682104	-0.271891	0.0332029	0.019072	0.379873	0.392403	0.401447	0.0206998		1	0	是
462	A109	30	169	87	2023-08-15	自然受孕	20240218	4	26w+1	30.4611	7024189	0.799078	0.0356069	5291104	0.400123	1.70975	0.245385	2.18419	1.29093	0.738571	0.0684737	0.0429913	0.377845	0.390896	0.400748	0.0225222		1	0	是
463	A109	30	169	87	2023-08-15	自然受孕	20240221	4	26w+1	30.4611	3260901	0.788624	0.0318849	2414207	0.400509	1.57091	2.0366	1.61884	1.95291	1.47552	0.080365	0.0415308	0.378679	0.391601	0.400779	0.0302938		1	0	是
464	A110	30	168	80	2022-12-31	自然受孕	20230404	1	12w+5	28.3447	9895358	0.787885	0.0346611	7342907	0.393278	1.27529	2.70342	0.96557	3.19123	1.68481	0.0272121	-0.000308662	0.37263	0.385681	0.392705	0.0243501		1	0	是
465	A110	30	168	82	2022-12-31	自然受孕	20230429	2	16w+5	29.0533	4435472	0.804055	0.026954	3365730	0.397317	-1.43676	0.186891	2.16154	1.64833	0.863258	0.0576757	0.0427256	0.37532	0.388018	0.39658	0.0301145		1	0	是
466	A110	30	168	84	2022-12-31	自然受孕	20230521	3	19w+5	29.7619	4237185	0.809757	0.0282707	3263585	0.398279	-0.307525	1.28222	0.866625	1.8311	1.23793	0.073813	0.0475492	0.376293	0.389143	0.398574	0.0211468		1	0	是
467	A110	30	168	86	2022-12-31	自然受孕	20230615	4	23w+1	30.4705	7111396	0.801269	0.0331163	5397374	0.397042	0.596358	1.47024	0.671288	1.11862	0.76396	0.0844225	0.0752098	0.375185	0.388294	0.396386	0.0203407		1	0	是
468	A111	27	164	95	2023-11-24	自然受孕	20240228	1	12w+6	35.3212	2410722	0.787027	0.0333174	1794477	0.392878	2.28385	1.01725	-2.9761	3.63701	2.39191	0.0434771	0.0119314	0.372354	0.384252	0.392586	0.0215977		1	0	是
469	A111	27	164	95	2023-11-24	自然受孕	20240302	1	12w+6	35.3212	3597587	0.76729	0.0334187	2600878	0.397288	0.330988	1.91727	-0.699266	3.25913	2.1129	0.0489309	0.00181134	0.376829	0.388975	0.397345	0.0252105		1	0	是
470	A111	27	164	96.5	2023-11-24	自然受孕	20240322	2	16w+3	35.8789	3433100	0.805222	0.0292722	2619509	0.393627	1.5404	2.42923	-2.02495	3.78953	2.60648	0.0516634	0.0115139	0.372379	0.384805	0.392492	0.0238414		1	0	是
471	A111	27	164	96.5	2023-11-24	自然受孕	20240422	3	20w+4	35.8789	4631381	0.798879	0.0287882	3483527	0.392693	2.60738	4.46485	0.749943	4.66507	3.34176	0.0557293	-0.00350922	0.371531	0.38525	0.391402	0.0305766	T18	1	0	是
472	A111	27	164	96.5	2023-11-24	自然受孕	20240425	3	20w+4	35.8789	4136338	0.722728	0.034598	2811017	0.397923	3.71547	4.22268	-1.18094	4.15557	3.07697	0.060431	-0.0133513	0.377413	0.390316	0.396951	0.0259877	T13T18	1	0	是
473	A111	27	164	97.5	2023-11-24	自然受孕	20240513	4	23w+5	36.2507	3538682	0.800176	0.0328523	2689044	0.399641	2.17905	2.35153	-0.517091	2.4512	1.95669	0.0857733	0.0394456	0.378149	0.391355	0.399086	0.0180751		1	0	是
474	A112	32	170	116	2023-10-12	自然受孕	20240107	1	12w	40.1384	3879649	0.791421	0.0285653	2914683	0.402254	-1.87458	-1.7197	-0.436986	-0.150507	-0.754423	0.0513531	0.050766	0.379179	0.392059	0.403753	0.0228134		1	0	是
475	A112	32	170	117	2023-10-12	自然受孕	20240212	2	15w+6	40.4844	4386513	0.801023	0.0325999	3313203	0.401855	-0.364301	-1.72399	-1.4762	-0.168566	-0.824675	0.0470961	0.0483807	0.379121	0.392111	0.401905	0.0252852		1	0	是
476	A112	32	170	118	2023-10-12	自然受孕	20240304	3	19w+6	40.8304	5002301	0.801815	0.0293398	3803595	0.395692	1.73902	2.0887	-0.833968	1.44363	4.98362	0.027698	-0.020878	0.374774	0.387259	0.395054	0.023026		1	0	是
477	A112	32	170	118	2023-10-12	自然受孕	20240331	4	23w+6	40.8304	5071223	0.75846	0.0292017	3636620	0.396371	-0.435723	0.0804872	-1.62766	1.2634	1.45652	0.126525	0.112626	0.374756	0.387152	0.395277	0.0260799		1	0	是
478	A113	30	168	91	2023-06-23	自然受孕	20230922	1	11w+1	32.2421	6893292	0.802878	0.0273544	5223928	0.400077	0.0959961	0.294424	0.0787231	1.2804	0.203909	0.0310734	0.0119277	0.377695	0.390831	0.39975	0.0295648		1	0	是
479	A113	30	169	93	2023-06-23	自然受孕	20231110	2	18w+2	32.5619	5138353	0.807075	0.0278847	3947004	0.40075	0.607417	0.181489	0.0704165	1.06542	-0.0402537	0.025958	0.010173	0.378327	0.391259	0.400686	0.0209343		1	0	是
480	A113	30	169	95	2023-06-23	自然受孕	20231202	3	21w+2	33.2621	4424006	0.8071	0.0284793	3388770	0.399054	1.85485	2.11122	-3.11079	-0.445037	2.52429	0.0137057	0.00640647	0.377112	0.389854	0.398564	0.0231069		1	0	是
481	A113	30	169	96	2023-06-23	自然受孕	20231221	4	24w+2	33.6123	4105232	0.807577	0.029597	3157112	0.401386	0.422028	1.63296	0.723924	0.568337	-0.418317	0.0266548	0.0175487	0.37913	0.391917	0.402062	0.0186674		1	0	是
482	A114	28	167	84	2023-02-01	自然受孕	20230528	1	16w	30.1194	4284647	0.808411	0.0282975	3292513	0.399301	-0.299911	0.134661	-1.18968	0.0206189	-0.604357	0.0521657	0.0578148	0.377074	0.390065	0.398601	0.0217563		2	0	是
483	A114	28	167	84	2023-02-01	自然受孕	20230618	2	19w	30.1194	4961676	0.808398	0.0301867	3789527	0.395429	2.46446	4.40648	-0.775517	3.58794	2.25712	0.0391642	-0.00801605	0.373851	0.387931	0.395001	0.025811	T18	2	0	是
484	A114	28	167	84	2023-02-01	自然受孕	20230621	2	19w	30.1194	3914875	0.794511	0.0380569	2929941	0.39854	2.04277	2.6318	-0.637811	2.91077	1.73678	0.0417815	-0.00577741	0.376796	0.38954	0.399165	0.0207544		2	0	是
485	A114	28	167	84	2023-02-01	自然受孕	20230621	2	19w	30.1194	3476756	0.808912	0.0306676	2676921	0.400124	2.67308	4.40861	-0.20857	3.22149	1.89352	0.0331469	-0.0258799	0.379197	0.39233	0.400847	0.0180542	T18	2	0	是
486	A114	28	167	87	2023-02-01	自然受孕	20230716	3	22w+6	31.1951	5545870	0.795198	0.0340982	4159976	0.399201	-2.09802	0.637086	-0.759164	-0.864406	-1.37376	0.0521216	0.076657	0.37721	0.38931	0.3994	0.0234084		2	0	是
487	A115	28	158	85	2023-09-14	自然受孕	20231216	1	12w+3	34.049	3648754	0.813875	0.0297994	2830469	0.401772	-0.87038	-0.00993579	-0.420114	-0.404349	-0.640396	0.0773467	0.0820969	0.378233	0.391814	0.401367	0.0175866		1	0	是
488	A115	28	158	86	2023-09-14	自然受孕	20240117	2	16w+1	34.4496	4417626	0.801388	0.0291999	3370914	0.397452	0.945049	1.97422	-0.193254	1.38189	0.432938	0.0440952	0.0319236	0.375808	0.388686	0.395947	0.019187		1	0	是
489	A115	28	158	90	2023-09-14	自然受孕	20240217	3	20w+4	36.0519	4483162	0.774917	0.0287253	3303952	0.400095	0.530253	1.98655	-0.924443	0.0938116	-0.46853	0.058696	0.0599992	0.378803	0.391233	0.399745	0.0208435		1	0	是
490	A115	28	159	90	2023-09-14	自然受孕	20240309	4	23w+5	35.5999	4855613	0.781796	0.0305237	3565412	0.39761	0.000660204	1.78527	0.0442471	0.473518	0.238505	0.0874452	0.0880425	0.375669	0.387892	0.397391	0.0311977		1	0	是
491	A116	28	163	76	2023-01-02	自然受孕	20230412	1	13w+6	28.6048	5017037	0.789969	0.0340211	3755697	0.398323	-0.970448	-1.17479	-0.318192	0.19265	0.129092	0.097155	0.100232	0.376432	0.38895	0.397586	0.019008		2	1	是
492	A117	24	163	82	2023-07-22	自然受孕	20231024	1	12w+2	30.863	5142611	0.805444	0.0294932	3929918	0.403779	-0.12819	0.157661	0.640278	-1.38249	-1.88289	0.0486262	0.0678355	0.380536	0.394109	0.405021	0.0223896		2	1	是
493	A117	24	163	85	2023-07-22	自然受孕	20231119	2	16w+1	31.9922	4161541	0.804589	0.026913	3181935	0.401734	-0.375371	0.457695	1.688	0.445135	-0.251281	0.0515533	0.0423099	0.379284	0.392529	0.401852	0.023412		2	1	是
494	A117	24	163	84	2023-07-22	自然受孕	20231222	3	20w+4	31.6158	4558897	0.807561	0.0311202	3492615	0.401615	-0.256963	0.216906	0.181294	0.839187	0.485123	0.0801125	0.0603926	0.379233	0.392182	0.401416	0.0208577		2	1	是
495	A117	24	163	82	2023-07-22	自然受孕	20240120	4	24w+5	30.863	4226176	0.773698	0.031512	3079017	0.398929	1.0404	1.04592	0.371249	1.31081	1.46472	0.123044	0.100785	0.376475	0.389981	0.398954	0.0277033		2	1	是
496	A118	32	170	130	2022-07-20	自然受孕	20230101	1	22w	44.9827	4702713	0.790285	0.0330089	3512484	0.397767	0.75816	1.54507	-1.68541	1.66761	0.799423	0.0521795	0.0348549	0.375263	0.38854	0.397726	0.0226282		≥3	2	是
497	A119	24	164	90	2023-09-13	自然受孕	20231222	1	13w+6	33.4622	4245738	0.805599	0.0298148	3244377	0.405155	-0.459443	-0.503832	-0.40926	-0.0218756	-0.572803	0.0563577	0.0439731	0.382888	0.39575	0.405448	0.0223024		2	0	是
498	A119	24	164	90	2023-09-13	自然受孕	20240111	2	16w+4	33.4622	6508649	0.774331	0.0276923	4779230	0.400535	0.023424	0.339832	-0.519801	0.953697	0.0272142	0.0375851	0.0241531	0.378272	0.391308	0.400438	0.0247033		2	0	是
499	A119	24	164	90	2023-09-13	自然受孕	20240217	3	21w+4	33.4622	6766435	0.781214	0.0292228	5016461	0.401715	-0.478077	0.29467	-0.388662	0.105868	-0.525389	0.0524015	0.0466967	0.379699	0.391877	0.401719	0.0224294		2	0	是
500	A119	24	164	90	2023-09-13	自然受孕	20240309	4	24w+5	33.4622	5299201	0.74378	0.0368125	3672318	0.396873	-0.0316636	0.243496	1.13593	1.29889	0.740861	0.070945	0.0639577	0.374783	0.387294	0.396393	0.0326696		2	0	是
501	A120	34	161	92.5	2023-08-18	自然受孕	20231110	1	11w+3	35.6854	5409192	0.790035	0.0288945	4042141	0.404858	-1.6494	-2.63994	1.3118	-0.951278	-1.33934	0.0594066	0.0654491	0.381578	0.395397	0.405583	0.0259837		≥3	0	是
502	A121	34	158	76	2023-08-02	自然受孕	20231111	1	13w+6	30.4438	5010962	0.805988	0.0294057	3834883	0.40051	-1.95216	-0.3376	0.328819	0.242492	-0.42019	0.0521932	0.0519452	0.378092	0.391102	0.401403	0.0217162		≥3	2	是
503	A121	34	158	77	2023-08-02	自然受孕	20231128	2	16w+2	30.8444	4222733	0.800222	0.0317776	3219356	0.406033	-1.99145	-1.33159	-2.41147	-0.393848	-1.01571	0.0480072	0.038398	0.382616	0.395856	0.40623	0.0160117		≥3	2	是
504	A121	34	158	76	2023-08-02	自然受孕	20231226	3	20w+2	30.4438	5123628	0.803088	0.0332594	3886042	0.4042	-0.95052	-0.703867	-1.8042	-0.417704	-1.12235	0.0404682	0.0361077	0.382087	0.3954	0.403981	0.0230852		≥3	2	是
505	A121	34	158	80	2023-08-02	自然受孕	20240123	4	24w+2	32.0461	8166268	0.775288	0.0306691	5940271	0.399181	-0.602437	0.0122833	-0.770814	1.21244	0.265195	0.0430952	0.0285431	0.377203	0.390047	0.398524	0.0320616		≥3	2	是
506	A122	31	167	104	2023-06-20	自然受孕	20231026	1	13w+4	37.2907	7770784	0.789281	0.0314459	5782692	0.404932	-2.59035	-0.701947	-0.828569	-2.09309	-2.54101	0.0447799	0.0736888	0.381586	0.39531	0.405717	0.0265583		2	1	是
507	A122	31	167	102	2023-06-20	自然受孕	20231110	2	15w+5	36.5736	4839646	0.794485	0.0297018	3634482	0.403968	-1.46878	-0.0124346	-0.70765	-1.34246	-1.74527	0.053913	0.069813	0.380963	0.394036	0.404826	0.0258223		2	1	是
508	A122	31	167	104	2023-06-20	自然受孕	20231218	3	21w	37.2907	3930676	0.806807	0.0287526	3020662	0.402548	0.332504	0.746253	-0.0952059	-0.608835	-0.605011	0.0937831	0.0980509	0.380276	0.393873	0.403048	0.0193018		2	1	是
509	A122	31	167	104	2023-06-20	自然受孕	20240122	4	25w+5	37.2907	4160382	0.79621	0.0313731	3123972	0.39866	-0.187521	0.734175	-0.1465	0.253506	0.756724	0.135634	0.135301	0.377099	0.389809	0.397593	0.0263798		2	1	是
510	A123	26	157	75	2023-09-09	自然受孕	20231203	1	11w+5	30.4272	4618001	0.808158	0.0346642	3522606	0.400984	-0.4858	-0.010876	-0.875946	0.42369	-0.452815	0.0363855	0.0305464	0.378279	0.391678	0.400555	0.0222332		1	0	是
511	A124	29	144	62	2023-08-25	自然受孕	20231119	1	12w+6	29.8997	4235515	0.807522	0.026821	3251644	0.399727	-0.426483	-0.151385	-0.653661	0.749744	-0.313172	0.026677	0.0197414	0.377454	0.390988	0.401786	0.0231011		1	0	是
512	A124	29	144	62	2023-08-25	自然受孕	20231214	2	16w+2	29.8997	3216048	0.807993	0.0282662	2481576	0.402127	-0.472886	0.224308	0.684239	-0.848931	-1.64081	0.0301627	0.0482942	0.37987	0.392432	0.402982	0.0172339		1	0	是
513	A124	29	144	67	2023-08-25	自然受孕	20240111	3	20w+2	32.311	4498005	0.788847	0.0279244	3365774	0.400366	0.919798	1.14481	-1.50252	-0.885717	-1.07805	0.0754784	0.0938124	0.378611	0.391	0.39967	0.0241743		1	0	是
514	A124	29	144	61.5	2023-08-25	自然受孕	20240215	4	24w+1	29.6586	4321860	0.793093	0.0338825	3232236	0.401804	0.108745	-0.638725	-0.21111	-1.0216	-0.0369313	0.16492	0.171832	0.379796	0.391936	0.402861	0.0239355		1	0	是
515	A125	26	161	69	2023-08-08	自然受孕	20231110	1	12w+3	26.6193	5597462	0.797602	0.0289492	4221117	0.404123	-0.81055	-0.0699134	0.674089	-0.38379	-1.09462	0.0402406	0.0376333	0.381195	0.393914	0.405052	0.0263378		1	0	是
516	A125	26	161	69	2023-08-08	自然受孕	20231208	2	16w+3	26.6193	5365184	0.808961	0.0263604	4113707	0.403455	-0.908938	0.922288	-0.874921	-0.145208	-0.796448	0.0478475	0.0409664	0.380911	0.393563	0.404006	0.026529		1	0	是
517	A125	26	161	70	2023-08-08	自然受孕	20240101	3	20w+3	27.0051	6098042	0.807105	0.0333727	4645464	0.404213	-0.257831	0.174822	-0.0517705	-1.33369	-1.61655	0.0648495	0.0797479	0.381605	0.394675	0.404425	0.0235512		1	0	是
518	A125	26	161	73	2023-08-08	自然受孕	20240131	4	24w	28.1625	5155113	0.775181	0.0302687	3780227	0.402051	0.27448	2.51399	-0.345735	-0.465403	-0.101266	0.122227	0.121495	0.37969	0.392984	0.402459	0.024505		1	0	是
519	A126	26	160	80	2023-07-19	自然受孕	20231103	1	12w+6	31.25	6139645	0.795033	0.0308736	4626743	0.403091	0.0137188	0.746775	-1.89582	0.0503252	-0.807012	0.0364989	0.0305619	0.380587	0.393592	0.403087	0.0219376		2	1	是
520	A126	27	160	81	2023-07-19	自然受孕	20231202	2	16w+3	31.6406	5049868	0.80861	0.032657	3849940	0.402227	1.54827	0.407278	-2.89392	0.338419	-0.49159	0.0401865	0.0313124	0.380499	0.39303	0.403001	0.0253377		2	1	是
521	A126	27	160	82	2023-07-19	自然受孕	20240101	3	20w+1	32.0312	3754308	0.807064	0.0310113	2875097	0.400135	2.39964	1.12294	-0.757794	0.711499	0.123205	0.0623437	0.0509365	0.378547	0.390648	0.399872	0.0207444		2	1	是
522	A126	27	160	82.5	2023-07-19	自然受孕	20240122	4	24w	32.2266	4845231	0.80198	0.0284443	3669901	0.398321	1.74948	2.66627	-1.89449	2.51157	1.58001	0.0583145	0.0195215	0.377669	0.390486	0.397562	0.0279052		2	1	是
523	A127	28	155	70	2023-08-08	自然受孕	20231106	1	12w+2	29.1363	3454014	0.811461	0.0260249	2666175	0.403622	-3.43259	0.289426	0.158252	-0.364404	-0.904857	0.0540065	0.0580079	0.380033	0.393291	0.404158	0.0233271		1	0	是
524	A127	29	155	70	2023-08-08	自然受孕	20231202	2	16w	29.1363	6624498	0.81031	0.0335954	5066497	0.403882	-1.10366	0.407731	1.32539	-0.565125	-1.27165	0.0410944	0.0423911	0.381148	0.394096	0.404054	0.0233372		1	0	是
525	A127	28	155	70	2023-08-08	自然受孕	20231231	3	20w	29.1363	4876203	0.80772	0.0286879	3736053	0.403371	-1.78654	1.55988	0.667678	-0.37747	-0.631966	0.0768165	0.0732343	0.379758	0.393608	0.404463	0.0234121		1	0	是
526	A127	29	155	72.5	2023-08-08	自然受孕	20240128	4	24w	30.1769	5093880	0.78119	0.031835	3763390	0.402359	-0.14182	1.59596	0.0697073	0.359672	0.587467	0.119764	0.105255	0.380082	0.392798	0.402839	0.0231576		1	0	是
527	A128	24	155	82.5	2023-08-16	自然受孕	20231126	1	13w+1	34.3392	6568902	0.795463	0.0308039	4872747	0.399242	-0.453272	0.122223	-0.378486	-0.300689	-1.0466	0.0411635	0.0544902	0.37757	0.390141	0.398569	0.0378348		2	0	是
528	A128	24	155	85	2023-08-16	自然受孕	20231216	2	16w	35.3798	3927827	0.805675	0.0317904	2997968	0.403049	-0.986269	-0.915865	-0.492932	-1.95392	-2.15868	0.064761	0.0938194	0.380404	0.393151	0.404051	0.0215353		2	0	是
529	A128	24	155	85	2023-08-16	自然受孕	20240114	3	20w+3	35.3798	5438347	0.795588	0.0328476	4093521	0.402989	-1.57586	-0.29108	0.82402	-1.40762	-1.8262	0.0529398	0.0712678	0.380085	0.3931	0.402351	0.0217568		2	0	是
530	A129	25	160	80	2023-09-09	自然受孕	20231210	1	12w+2	31.25	3881019	0.80862	0.0281451	2985370	0.400203	-0.0345637	1.977	-1.35325	1.00223	0.26725	0.0516301	0.0346781	0.378636	0.391223	0.399893	0.021172		2	0	是
531	A129	25	160	80	2023-09-09	自然受孕	20240104	2	16w+1	31.25	4033065	0.801189	0.0329371	3070685	0.398695	2.48538	2.62162	-1.21447	1.38494	0.588318	0.0528379	0.0361049	0.377128	0.390269	0.397865	0.017324		2	0	是
532	A129	25	160	80	2023-09-09	自然受孕	20240201	3	20w	31.25	4316580	0.776843	0.0337481	3173405	0.4039	1.05332	1.76446	-0.614551	0.69642	0.060219	0.0578839	0.0296655	0.380954	0.39427	0.404068	0.0205959		2	0	是
533	A129	25	160	80	2023-09-09	自然受孕	20240301	4	24w+2	31.25	3504073	0.79263	0.0305937	2617716	0.399002	1.28371	1.97287	0.634339	1.29946	1.47541	0.125488	0.102365	0.376456	0.389548	0.398731	0.0277608		2	0	是
534	A130	25	170	84	2023-09-20	自然受孕	20231216	1	11w+6	29.0657	4001636	0.805834	0.0309821	3054482	0.400583	0.33583	1.48044	0.255414	0.261745	-0.573118	0.0387698	0.0362083	0.378059	0.391351	0.401033	0.0224866		1	0	是
535	A130	25	170	83	2023-09-20	自然受孕	20240116	2	16w	28.7197	3993515	0.800022	0.0315113	3013563	0.404618	1.08282	2.48154	-0.0908769	0.283561	-0.465022	0.0450269	0.0272078	0.381648	0.395201	0.405279	0.0260685		1	0	是
536	A130	25	170	85	2023-09-20	自然受孕	20240215	3	20w+2	29.4118	4114651	0.80316	0.0296594	3133091	0.399452	1.71339	1.74115	0.874989	1.09767	0.61091	0.0730133	0.0564379	0.376999	0.390259	0.398636	0.0229563		1	0	是
537	A130	25	170	87	2023-09-20	自然受孕	20240313	4	24w+2	30.1038	3924870	0.789255	0.0291329	2924975	0.395703	3.33298	3.38401	0.341403	1.64676	1.52423	0.107131	0.0889627	0.373855	0.387405	0.394155	0.0274322	T13T18	1	0	是
538	A130	25	170	87	2023-09-20	自然受孕	20240315	4	24w+2	30.1038	4454329	0.774179	0.028306	3268696	0.399608	2.76246	2.38075	1.67778	1.29448	1.55837	0.130762	0.103348	0.378234	0.390496	0.399598	0.0245135	T13	1	0	是
539	A131	27	167	84	2023-07-29	自然受孕	20231116	1	13w+2	30.1194	4730052	0.806589	0.0311504	3630455	0.403776	0.127262	-2.34349	-1.46486	-0.735213	-1.51281	0.0315529	0.038946	0.381051	0.393558	0.40447	0.0178309		1	0	是
540	A131	27	167	87	2023-07-29	自然受孕	20231212	2	16w+3	31.1951	6112700	0.798613	0.0296178	4634824	0.399605	0.403433	-0.129194	-0.671277	-0.161329	-0.955548	0.0384195	0.0483375	0.37728	0.390811	0.400101	0.0215896		1	0	是
541	A131	27	167	85	2023-07-29	自然受孕	20240116	3	21w+3	30.478	4272933	0.797535	0.0312258	3220930	0.404206	0.19888	-0.0272298	-0.337546	-1.20569	-1.70131	0.0490141	0.0617874	0.381663	0.393934	0.404689	0.0243751		1	0	是
542	A132	32	160	78	2023-02-08	自然受孕	20230509	1	12w+3	30.4688	5847566	0.785523	0.0318907	4347684	0.395149	0.560894	1.97828	-1.45051	1.89147	0.739218	0.0328207	0.0221426	0.37395	0.3875	0.395639	0.0223139		≥3	1	是
543	A132	32	160	78	2023-02-08	自然受孕	20230603	2	16w+1	30.4688	4674610	0.808875	0.0311889	3594579	0.397037	2.36996	0.343414	0.101636	0.185906	-0.483743	0.0521779	0.0604897	0.375753	0.38819	0.395121	0.0187445		≥3	1	是
544	A132	32	160	79	2023-02-08	自然受孕	20230630	3	19w+4	30.8594	5293866	0.799749	0.031982	3993681	0.401313	1.87924	1.35775	-0.31614	-0.190963	-0.833292	0.0485706	0.0509992	0.379902	0.392809	0.401593	0.0255411		≥3	1	是
545	A132	32	160	81	2023-02-08	自然受孕	20230727	4	23w+4	31.6406	4170439	0.799683	0.0290907	3172614	0.403236	1.36762	2.31188	0.337678	0.475865	-0.187285	0.052505	0.0366768	0.380781	0.39357	0.403635	0.0201967		≥3	1	是
546	A133	38	163	75.1	2023-07-21	自然受孕	20231118	1	16w+3	28.266	4470512	0.800693	0.0312133	3375658	0.398375	0.0168242	0.00641176	0.0840855	0.886441	0.571604	0.0853585	0.0764962	0.376551	0.389312	0.397803	0.026565		2	1	是
547	A133	38	163	75.1	2023-07-21	自然受孕	20231218	2	20w	28.266	3630685	0.808377	0.0296909	2790809	0.40187	1.72588	3.516	-1.98393	0.689484	0.489324	0.0905932	0.0688551	0.380784	0.392824	0.402106	0.0200191	T18	2	1	是
548	A134	30	160	83	2023-01-23	自然受孕	20230423	1	12w+2	32.4219	6321591	0.811162	0.0279893	4879065	0.399237	-0.647731	-0.919504	-0.557154	-0.59463	-1.26863	0.0444571	0.0671676	0.37695	0.389768	0.398964	0.0211151		≥3	0	是
549	A134	30	160	84	2023-01-23	自然受孕	20230521	2	16w+2	32.8125	4637194	0.810071	0.0277206	3576207	0.401409	-0.135684	-0.0925831	-0.203882	-0.675407	-1.15137	0.0564445	0.0694858	0.378688	0.39181	0.40109	0.0208408		≥3	0	是
550	A134	30	160	86	2023-01-23	自然受孕	20230610	3	19w+2	33.5938	4841592	0.81294	0.0297483	3743335	0.3984	0.605693	1.17304	-0.898522	0.103166	-0.576129	0.0482058	0.0577262	0.376331	0.389168	0.397691	0.0197712		≥3	0	是
551	A134	30	160	87.5	2023-01-23	自然受孕	20230708	4	23w+2	34.1797	4975770	0.809263	0.0327986	3820192	0.402987	-0.220038	-0.257369	1.48606	-1.56359	-1.50922	0.0862988	0.108074	0.38028	0.393951	0.403678	0.019114		≥3	0	是
552	A135	29	165	80	2023-08-20	自然受孕	20231118	1	12w+3	29.3848	4184964	0.803148	0.0319541	3166024	0.40086	-1.0878	0.544709	-3.07134	-0.727223	-1.25518	0.0527054	0.0673916	0.377964	0.391371	0.402051	0.0269591		≥3	1	是
553	A135	29	165	81	2023-08-20	自然受孕	20231221	2	17w+1	29.7521	3857604	0.805181	0.0326183	2944113	0.398596	-1.20123	1.4361	-2.25935	-1.20535	-1.42607	0.0708157	0.0995726	0.376297	0.38949	0.398595	0.0201822		≥3	1	是
554	A136	33	158	82.4	2023-02-11	自然受孕	20230516	1	12w+1	33.0075	2685062	0.79315	0.0289278	2030676	0.396977	0.643243	0.0641199	0.00682955	-1.69755	4.45717	0.0243033	0.0246049	0.375004	0.388199	0.3966	0.0180726		2	1	是
555	A136	33	158	80.6	2023-02-11	自然受孕	20230610	2	16w+4	32.2865	4478783	0.807983	0.0306523	3436544	0.398975	-0.419882	-0.14795	-1.10833	-0.204886	-0.794836	0.053827	0.0646676	0.376703	0.388655	0.399243	0.0203296		2	1	是
556	A136	33	158	81.5	2023-02-11	自然受孕	20230707	3	20w+1	32.647	4884307	0.801191	0.0339619	3704421	0.398394	1.02397	0.507131	0.258312	0.905601	0.134797	0.0500171	0.0447316	0.376553	0.38883	0.398756	0.0200886		2	1	是
557	A136	33	158	82.5	2023-02-11	自然受孕	20230726	4	23w+1	33.0476	3486608	0.808799	0.0286675	2674638	0.396454	-0.0965771	1.90314	0.561986	1.03862	0.319853	0.0573317	0.0552173	0.375182	0.388268	0.394721	0.0235427		2	1	是
558	A137	31	157	73	2023-08-16	自然受孕	20231123	1	13w+5	29.6158	4092009	0.806072	0.0255471	3143429	0.402939	0.661077	2.58729	-0.392926	1.43007	0.516602	0.0452291	0.0105366	0.380729	0.394107	0.404384	0.0220151		≥3	0	是
559	A137	31	157	76	2023-08-16	自然受孕	20231216	2	16w+5	30.8329	5451562	0.811102	0.029558	4194726	0.398068	0.882556	2.26548	-2.03379	2.26875	1.08625	0.0346197	0.00179653	0.376413	0.38903	0.397268	0.0224532		≥3	0	是
560	A137	31	157	78	2023-08-16	自然受孕	20240111	3	20w+5	31.6443	6718089	0.795144	0.0275409	5070680	0.399657	0.395877	1.83215	-2.08612	1.20245	0.290382	0.0425241	0.0237095	0.37774	0.390625	0.398747	0.0238793		≥3	0	是
561	A137	31	157	76	2023-08-16	自然受孕	20240211	4	23w+6	30.8329	5312138	0.77176	0.0332759	3855061	0.398184	-0.848015	0.924182	-2.22611	1.3122	0.451125	0.0458517	0.0315087	0.3764	0.389064	0.39844	0.0273044		≥3	0	是
562	A138	25	165	78.5	2023-01-03	自然受孕	20230406	1	12w+6	28.8338	4433481	0.785301	0.0291864	3306928	0.401096	1.21066	1.60051	-0.830459	2.44265	1.35714	0.0449807	-0.00224951	0.379661	0.392306	0.400531	0.0216189		2	0	是
563	A138	25	165	79.5	2023-01-03	自然受孕	20230531	3	20w+2	29.2011	3890031	0.793069	0.0307509	2929318	0.38625	1.79703	1.96734	-0.262434	4.41171	2.895	0.0320606	0.0121994	0.366487	0.378465	0.385214	0.0203592		2	0	是
564	A138	25	165	80	2023-01-03	自然受孕	20230625	4	24w	29.3848	3940305	0.803278	0.0322402	3000671	0.401066	1.78921	1.71373	0.588658	1.63271	1.52251	0.108414	0.0709003	0.379389	0.392438	0.400705	0.0203857		2	0	是
565	A139	33	160	78		自然受孕	20230406	1	12w+1	30.4688	4236967	0.780598	0.0305987	3140584	0.400704	1.47954	0.637132	0.231344	1.29511	0.541278	0.0573954	0.0327918	0.379488	0.391381	0.400507	0.0204547		≥3	0	是
566	A139	33	160	78		自然受孕	20230505	2	16w+2	30.4688	3127883	0.796146	0.0274481	2342440	0.394195	1.95876	0.607424	-2.28366	1.9721	2.0383	0.12535	0.109764	0.372788	0.3848	0.394025	0.0328091		≥3	0	是
567	A139	33	160	78		自然受孕	20230528	3	19w	30.4688	4264506	0.80362	0.0301358	3256064	0.397945	0.789382	-0.902494	-0.33428	1.12748	1.69834	0.153646	0.136091	0.376673	0.388884	0.397604	0.0203695		≥3	0	是
568	A139	33	160	80		自然受孕	20230625	4	23w+2	31.25	4377196	0.801755	0.0338403	3323768	0.397732	1.53396	2.44795	-0.862016	1.83778	2.12036	0.139048	0.109414	0.376059	0.389208	0.397016	0.019733		≥3	0	是
569	A140	26	165	81.2	2023-01-17	自然受孕	20230416	1	12w+1	29.8255	4071202	0.794044	0.0285122	3044128	0.394511	0.315723	-0.518146	0.783369	1.41241	0.557887	0.0504954	0.0465692	0.373137	0.385801	0.394562	0.0307003		1	0	是
570	A140	26	165	80.3	2023-01-17	自然受孕	20230513	2	16w+1	29.4949	5019471	0.804764	0.0293293	3828827	0.400317	0.136024	0.283164	-0.666203	0.286008	-0.322934	0.054945	0.0530623	0.378703	0.39068	0.400927	0.0235114		1	0	是
571	A140	26	165	80.8	2023-01-17	自然受孕	20230606	3	19w+2	29.6786	4583875	0.800203	0.0283617	3481759	0.396983	0.896597	0.637101	-0.447491	1.38708	0.322441	0.0329323	0.0237029	0.375429	0.38779	0.397262	0.0230746		1	0	是
572	A140	26	165	81.8	2023-01-17	自然受孕	20230702	4	23w+1	30.0459	5137556	0.796952	0.0278748	3887834	0.397439	0.558233	1.25279	-0.132216	1.75447	0.952169	0.0569581	0.0397806	0.375807	0.388745	0.396783	0.0232204		1	0	是
573	A141	28	160	75	2023-01-18	自然受孕	20230428	1	13w+6	29.2969	4246703	0.784434	0.0318621	3154410	0.398211	0.17639	-0.890139	1.36548	3.60835	2.73162	0.0707485	0.0109824	0.376469	0.388894	0.398518	0.0219238		2	1	是
574	A141	28	160	75	2023-01-18	自然受孕	20230525	2	16w+2	29.2969	4826062	0.797375	0.0324556	3647116	0.405079	1.11551	1.67436	-0.295078	2.16195	1.40608	0.0625538	0.00674909	0.382783	0.395959	0.404484	0.0204579		2	1	是
575	A141	28	160	75	2023-01-18	自然受孕	20230625	3	20w+2	29.2969	3773079	0.797732	0.0337018	2848476	0.396427	1.0829	-0.419947	1.65314	6.09133	5.11244	0.0892006	-0.00919749	0.374822	0.387642	0.395974	0.0206256		2	1	是
576	A141	28	160	75	2023-01-18	自然受孕	20230629	3	20w+2	29.2969	3199987	0.761057	0.0391745	2264926	0.413478	5.48974	5.23088	0.515932	4.08317	3.61338	0.100465	-0.0348969	0.39453	0.404975	0.416176	0.0320701	T13T18	2	1	是
577	A141	28	160	76	2023-01-18	自然受孕	20230714	4	23w+2	29.6875	4080655	0.808492	0.0306532	3138042	0.398887	2.13373	1.60344	0.56293	7.86767	7.00086	0.114168	-0.0321289	0.378565	0.389739	0.39906	0.0187632		2	1	是
578	A141	28	160	76	2023-01-18	自然受孕	20230717	4	23w+2	29.6875	4420430	0.799744	0.0313071	3352740	0.406085	1.76437	3.36106	-1.14216	6.96987	6.48167	0.127463	-0.0326669	0.384864	0.397293	0.40605	0.0209652	T18	2	1	是
579	A142	25	165	107	2023-08-18	自然受孕	20231119	1	12w+2	39.3021	6557582	0.809258	0.0288954	5037235	0.400674	0.516118	0.690233	-0.998233	0.462222	-0.468873	0.0332907	0.0290589	0.378323	0.391881	0.400693	0.0225482		1	0	是
580	A142	25	165	107	2023-08-18	自然受孕	20231213	2	16w+2	39.3021	3972248	0.810789	0.0304985	3063014	0.400807	-0.0669469	0.943327	-1.02855	0.541418	-0.174117	0.051594	0.0456846	0.377951	0.391147	0.400637	0.019029		1	0	是
581	A142	25	165	105	2023-08-18	自然受孕	20231231	3	18w+6	38.5675	3772096	0.808741	0.02587	2894526	0.40014	0.0318621	1.08474	0.0406604	1.46331	1.10017	0.0855913	0.0584044	0.377462	0.390179	0.400526	0.0259787		1	0	是
582	A142	25	165	107	2023-08-18	自然受孕	20240131	4	22w+6	39.3021	3672324	0.783761	0.0349762	2721316	0.392703	2.08942	-1.05962	-1.53852	4.52396	3.71635	0.0840591	0.0303804	0.371689	0.384308	0.392467	0.0202479		1	0	是
583	A143	24	162	82	2022-12-13	自然受孕	20230310	1	11w+6	31.2452	4983873	0.789817	0.0336686	3721324	0.396425	-0.922216	-0.289438	-2.12019	1.39343	0.89834	0.0812837	0.0686961	0.37431	0.387287	0.396677	0.0216867		1	0	是
584	A143	24	162	81	2022-12-13	自然受孕	20230412	2	16w+5	30.8642	5130437	0.795292	0.0322469	3868590	0.397605	0.00778937	-0.0321809	-0.772341	-0.223564	-0.0242588	0.112688	0.124577	0.375973	0.388119	0.39741	0.0202677		1	0	是
585	A143	24	162	82	2022-12-13	自然受孕	20230505	3	19w+3	31.2452	5769144	0.797977	0.0330748	4350447	0.388637	2.84714	2.38484	0.156799	5.17663	3.72347	0.051152	-6.3e-05	0.368144	0.381132	0.387963	0.0226741	T13	1	0	是
586	A143	24	162	81	2022-12-13	自然受孕	20230528	4	23w	30.8642	4334908	0.810592	0.029587	3336637	0.398119	-0.817969	1.32242	-0.786374	-0.238804	0.545063	0.15712	0.164931	0.376081	0.389185	0.397944	0.0214793		1	0	是
587	A144	28	168	88	2022-12-10	自然受孕	20230315	1	12w+5	31.1791	4052287	0.804422	0.0327708	3098184	0.4029	-0.491106	1.71991	0.0326087	-1.93625	4.71182	0.0257598	0.0281843	0.380552	0.394089	0.403363	0.0173613		2	0	是
588	A144	28	168	86	2022-12-10	自然受孕	20230506	2	20w+4	30.4705	4488603	0.795981	0.0323821	3383218	0.400391	-0.906339	0.716301	1.00227	0.0157233	0.168533	0.111593	0.108285	0.377731	0.391041	0.401115	0.0213846		2	0	是
589	A144	28	168	86.5	2022-12-10	自然受孕	20230528	3	23w+3	30.6477	4362688	0.80937	0.0287453	3356869	0.398693	0.436513	0.299954	-0.596083	0.662114	0.361541	0.0836651	0.0778145	0.37687	0.389942	0.399507	0.0211863		2	0	是
590	A145	29	170	85	2023-02-14	自然受孕	20230522	1	13w+1	29.4118	4943046	0.787956	0.0324008	3689239	0.402141	0.84008	0.408847	1.45831	0.254273	0.17923	0.0960711	0.082314	0.379958	0.392335	0.402539	0.0210856		1	0	是
591	A145	29	170	87	2023-02-14	自然受孕	20230613	2	16w+2	30.1038	4526976	0.805753	0.0329734	3454281	0.39894	0.829953	-0.79089	-0.410746	-0.0134097	-0.380021	0.0719592	0.0814004	0.376806	0.389782	0.399193	0.0207152		1	0	是
592	A145	29	170	90	2023-02-14	自然受孕	20230725	3	22w+1	31.1419	4264454	0.809872	0.0265322	3299689	0.39702	4.79632	4.81144	0.878535	2.36325	4.33803	0.0235042	-0.034685	0.376172	0.389058	0.395422	0.0185419	T13T18	1	0	是
593	A145	29	170	91.6	2023-02-14	自然受孕	20230808	4	24w+2	31.6955	5554605	0.796492	0.031272	4171363	0.400969	1.54439	-0.251001	1.75287	-0.00250212	0.547525	0.14012	0.132741	0.378779	0.391898	0.400051	0.0267113		1	0	是
594	A146	27	160	77	2023-01-10	自然受孕	20230412	1	12w+5	30.0781	4835908	0.793045	0.031825	3639637	0.400209	-0.36652	0.213029	2.17507	0.463271	0.0175209	0.0710546	0.0649903	0.377913	0.390973	0.400304	0.0197688		1	0	是
595	A146	27	160	79	2023-01-10	自然受孕	20230509	2	16w+5	30.8594	6288918	0.792793	0.0303645	4731005	0.403568	-0.447429	1.53086	0.55205	0.0748268	-0.820235	0.0315653	0.0205575	0.381688	0.395148	0.403524	0.0213905		1	0	是
596	A146	27	160	81	2023-01-10	自然受孕	20230603	3	20w	31.6406	4196098	0.808096	0.0294603	3232098	0.3996	-0.188497	2.94574	-0.145484	0.764271	0.179956	0.0616804	0.0546394	0.377631	0.390994	0.398712	0.017884	T18	1	0	是
597	A146	27	160	81	2023-01-10	自然受孕	20230606	3	20w	31.6406	4051897	0.793387	0.0297009	3049393	0.409934	1.49237	2.13225	-0.719048	0.336439	0.114471	0.0823932	0.0348563	0.388866	0.400789	0.412125	0.0223927		1	0	是
598	A146	27	160	81	2023-01-10	自然受孕	20230606	3	20w	31.6406	3443488	0.792126	0.0294681	2580817	0.407905	0.820808	3.04191	1.07802	0.0542271	-0.225019	0.0777436	0.0460694	0.386967	0.398979	0.408912	0.0251129	T18	1	0	是
599	A146	27	160	82	2023-01-10	自然受孕	20230625	4	23w	32.0312	4444822	0.802535	0.0333571	3378267	0.400837	0.442823	0.510301	1.05538	0.939585	1.09656	0.119391	0.09875	0.379024	0.391438	0.401745	0.0202631		1	0	是
600	A147	30	159	79.1	2023-07-19	自然受孕	20231013	1	11w+4	31.2883	5609310	0.807496	0.0303877	4294823	0.403211	-0.0163715	0.0119838	0.0601509	0.263446	-0.439955	0.047713	0.0345574	0.380809	0.393538	0.404071	0.0220936		1	0	是
601	A147	30	159	81	2023-07-19	自然受孕	20231123	2	17w+4	32.0399	5096078	0.806509	0.030535	3899801	0.399949	0.880915	1.03008	-0.748872	-0.196629	3.90345	0.0214047	0.00285068	0.377572	0.390596	0.40062	0.0212656		1	0	是
602	A147	30	159	79.4	2023-07-19	自然受孕	20231207	3	19w+4	31.407	3212110	0.776377	0.0261765	2381130	0.399591	0.76843	3.70158	-0.69646	1.35966	0.327162	0.0331697	0.016363	0.378371	0.390894	0.399029	0.0195174	T18	1	0	是
603	A147	30	159	79.4	2023-07-19	自然受孕	20231210	3	19w+4	31.407	4345295	0.804837	0.0302317	3314475	0.405229	1.31162	2.13784	-1.14186	1.32806	0.515518	0.048316	0.000298926	0.384377	0.396907	0.405671	0.0227186		1	0	是
604	A147	30	159	81.9	2023-07-19	自然受孕	20240106	4	23w+6	32.3959	3306645	0.778469	0.0284619	2449337	0.39932	1.61989	1.21385	-0.617855	0.699879	0.335161	0.0787972	0.0679296	0.377673	0.389806	0.398785	0.0206009		1	0	是
605	A148	32	168	80	2023-08-26	自然受孕	20231122	1	12w+3	28.3447	5298965	0.800412	0.0309267	4021658	0.403351	0.613703	0.187004	-1.48452	-0.099534	-0.272206	0.0843005	0.0741738	0.381065	0.393434	0.403986	0.0215376		1	0	是
606	A148	32	168	80	2023-08-26	自然受孕	20231221	2	16w+3	28.3447	4925071	0.805402	0.0297004	3771742	0.401672	0.334979	0.83405	-2.34172	0.0304661	-0.681267	0.0458382	0.0455811	0.379311	0.392205	0.402108	0.0200338		1	0	是
607	A148	32	168	83	2023-08-26	自然受孕	20240119	3	21w+3	29.4076	4090547	0.795543	0.0291052	3087492	0.398958	0.702024	0.60642	-1.91654	1.45515	0.549151	0.0474748	0.0267673	0.378189	0.389887	0.39824	0.0227879		1	0	是
608	A148	32	168	86	2023-08-26	自然受孕	20240218	4	24w+4	30.4705	4764019	0.801399	0.0341494	3602677	0.40213	-0.416873	0.411695	-0.67343	-0.0600223	-0.298909	0.0802868	0.0755538	0.379983	0.392581	0.402583	0.0230033		1	0	是
609	A149	37	166	87.5	2023-08-02	IVF（试管婴儿）	20231105	1	12w+4	31.7535	3419584	0.803868	0.0274495	2620586	0.410877	2.31118	2.10603	-0.981475	-0.785013	-1.46288	0.0383651	0.0113843	0.390113	0.401342	0.41076	0.0197694		≥3	0	否
610	A149	37	166	87.5	2023-08-02	IVF（试管婴儿）	20231124	2	15w+4	31.7535	6189677	0.799441	0.0293326	4688740	0.40172	1.18236	-0.697343	-0.485572	-0.576591	-1.32143	0.0378926	0.0516969	0.379109	0.391427	0.40156	0.0238171		≥3	0	否
611	A149	37	166	87.5	2023-08-02	IVF（试管婴儿）	20231222	3	19w+4	31.7535	5811176	0.810121	0.0308366	4462894	0.400172	1.97684	1.94488	-0.0519699	-0.40242	-1.15506	0.0394734	0.0511916	0.378848	0.391044	0.399217	0.0218498		≥3	0	否
612	A149	38	166	91	2023-08-02	IVF（试管婴儿）	20240121	4	23w+4	33.0237	5572801	0.803938	0.0275001	4233610	0.39738	0.258927	0.962189	0.88022	0.718476	-0.0471231	0.0499331	0.0504041	0.375593	0.388258	0.397208	0.0283159		≥3	0	否
613	A149	38	166	87.5	2023-08-02	IVF（试管婴儿）	20240218	5	27w+5	31.7535	4284024	0.79966	0.0337717	3231399	0.401451	0.81637	-0.324045	0.288183	-0.481018	-0.430313	0.0984193	0.101097	0.37916	0.391975	0.400759	0.0237671		≥3	0	否
614	A150	30	155	70	2023-07-27	自然受孕	20231031	1	12w+6	29.1363	6156500	0.800269	0.0293863	4660993	0.40456	-1.15952	-0.288726	-1.17203	-1.95257	-1.61038	0.100045	0.12302	0.381605	0.394689	0.405758	0.0253196		1	0	是
615	A150	30	155	72.5	2023-07-27	自然受孕	20231126	2	16w+6	30.1769	5594788	0.798557	0.0302492	4177347	0.398704	0.483731	0.278145	-0.413369	-0.0581412	-0.909042	0.0368198	0.0464733	0.376906	0.38961	0.39952	0.0358366		1	0	是
616	A150	30	155	75	2023-07-27	自然受孕	20231223	3	20w+6	31.2175	4954978	0.80413	0.0291761	3777806	0.402082	-1.05242	-0.932606	-0.418015	-1.36346	-1.42122	0.0798851	0.102621	0.379067	0.393113	0.403655	0.0233678		1	0	是
617	A150	30	155	77	2023-07-27	自然受孕	20240121	4	24w+6	32.0499	6136153	0.805636	0.0280511	4666254	0.399657	-1.88734	-0.146899	-0.378151	-0.385007	-0.909719	0.0569586	0.0682751	0.377398	0.39028	0.400084	0.0288415		1	0	是
618	A150	30	155	80	2023-07-27	自然受孕	20240218	5	29w	33.2986	5387723	0.803032	0.034421	4082772	0.40229	-1.47444	-0.933422	-0.507047	-1.60354	-1.25942	0.11046	0.132893	0.379448	0.392623	0.403737	0.0226964		1	0	是
619	A151	39	153	69.5	2023-09-20	自然受孕	20231222	1	12w+5	29.6894	5646045	0.804294	0.037799	4271649	0.401989	0.308681	-0.0685691	-1.52041	-0.18637	-0.289383	0.0895514	0.0862999	0.380034	0.392826	0.403074	0.0223789		≥3	1	是
620	A151	39	153	67	2023-09-20	自然受孕	20240112	2	15w+6	28.6215	5049217	0.793846	0.0318782	3790501	0.40144	0.146441	-0.105808	-1.75056	-0.301512	0.0957031	0.126504	0.123844	0.379276	0.391106	0.401953	0.0231986		≥3	1	是
621	A151	39	153	68.5	2023-09-20	自然受孕	20240223	3	12w+5	29.2622	4124200	0.794876	0.0271572	3107728	0.400846	-1.35468	-0.212009	-0.751728	0.304105	1.14342	0.164423	0.150675	0.378094	0.391768	0.401234	0.0255458		≥3	1	是
622	A151	39	153	70.5	2023-09-20	自然受孕	20240310	4	24w+1	30.1166	3948188	0.790258	0.0259413	2962050	0.402136	-0.0219833	0.662063	-0.971041	0.260372	1.27877	0.173197	0.154399	0.379837	0.39313	0.401677	0.0253683		≥3	1	是
623	A152	34	154	83	2022-12-20	自然受孕	20230328	1	11w+6	34.9975	4996643	0.756705	0.0309745	3552335	0.399718	1.42977	1.16074	-0.239608	1.60046	0.993415	0.0678486	0.0412255	0.377467	0.390484	0.400377	0.0304414		1	0	是
624	A152	34	154	82.5	2022-12-20	自然受孕	20230419	2	16w+5	34.7866	4638975	0.805105	0.0305632	3535027	0.396316	2.07046	2.42932	-1.286	1.8728	1.33372	0.0766076	0.0551711	0.374584	0.387767	0.396307	0.0236651		1	0	是
625	A152	34	154	84	2022-12-20	自然受孕	20230516	3	20w+2	35.4191	3464509	0.799541	0.0286875	2642038	0.401445	1.248	2.10293	-0.897169	1.47755	1.121	0.0883134	0.0538613	0.380247	0.392844	0.40123	0.0180317		1	0	是
626	A152	34	154	85	2022-12-20	自然受孕	20230606	4	23w+2	35.8408	5605940	0.804254	0.0298792	4273412	0.395478	1.97004	0.713359	-1.09075	1.3207	1.23656	0.106493	0.0992495	0.374375	0.386205	0.395141	0.0229712		1	0	是
627	A153	26	156	84	2023-09-11	自然受孕	20231208	1	12w+1	34.5168	4711032	0.788398	0.0300923	3529561	0.403194	-1.41946	-0.437466	0.217913	-0.999651	-1.39964	0.0583801	0.0717462	0.380916	0.393289	0.404027	0.0202196		1	0	是
628	A153	26	156	84	2023-09-11	自然受孕	20240101	2	15w+4	34.5168	5065505	0.804397	0.0313966	3856258	0.401813	0.119809	0.459668	-0.0484028	-0.671222	-1.32776	0.0429685	0.054422	0.379022	0.392493	0.401782	0.0229278		1	0	是
629	A153	26	156	82	2023-09-11	自然受孕	20240131	3	19w+3	33.6949	3820147	0.778754	0.0354401	2807883	0.394814	-0.728372	0.384949	0.797258	1.42312	0.568194	0.0488579	0.0484054	0.37389	0.387024	0.394682	0.0214811		1	0	是
630	A153	26	156	84	2023-09-11	自然受孕	20240304	4	23w+6	34.5168	4060798	0.785006	0.0267514	3012365	0.392628	1.42763	1.14608	0.316102	3.87445	2.55448	0.0455404	0.0064249	0.372228	0.384562	0.392504	0.0290445		1	0	是
631	A154	29	158	74	2023-02-27	自然受孕	20230523	1	11w+6	29.6427	4086319	0.805441	0.0280448	3137653	0.401124	-0.149569	-1.0287	1.78265	0.896578	0.56564	0.0814969	0.0636559	0.378688	0.391802	0.400911	0.0191725		1	0	是
632	A154	29	158	75	2023-02-27	自然受孕	20230622	2	16w	30.0433	5729375	0.804755	0.0272334	4382231	0.400802	0.158929	-0.851019	2.20664	1.34243	0.913392	0.079231	0.0550604	0.378501	0.391794	0.400064	0.0229528		1	0	是
633	A154	29	158	75	2023-02-27	自然受孕	20230718	3	19w+3	30.0433	5139579	0.78263	0.0324591	3814762	0.3955	1.91124	2.06254	2.18454	2.8735	2.46536	0.0953093	0.062713	0.373835	0.387268	0.395396	0.019801		1	0	是
634	A154	29	158	74	2023-02-28	自然受孕	20230811	4	23w+1	29.6427	4597340	0.791825	0.0285129	3453858	0.396492	1.28497	1.16333	0.830408	1.96551	2.02574	0.123536	0.0952863	0.374982	0.387494	0.396821	0.0233668		1	0	是
635	A155	29	168	86	2022-12-22	自然受孕	20230319	1	12w	30.4705	4555602	0.79779	0.0297397	3455456	0.401025	-0.751329	-0.872428	-1.22578	0.198151	-0.579206	0.044446	0.0416196	0.378779	0.391691	0.40157	0.0200975		1	0	是
636	A155	29	168	86	2022-12-22	自然受孕	20230416	2	15w+6	30.4705	4995108	0.799657	0.0316077	3780103	0.39555	2.25609	2.62298	0.0677666	3.7003	2.3156	0.0347205	-0.0151247	0.374864	0.387283	0.39524	0.0227547		1	0	是
637	A155	29	168	86	2022-12-22	自然受孕	20230420	2	15w+6	30.4705	3405648	0.798461	0.0252757	2596380	0.405385	1.14722	2.53627	1.04751	1.47978	0.506276	0.0437315	-0.0080083	0.384974	0.397121	0.406238	0.0204358		1	0	是
638	A155	29	168	86	2022-12-22	自然受孕	20230420	2	15w+6	30.4705	3456919	0.801667	0.0261737	2635878	0.405342	1.72217	3.74606	-0.493591	1.58706	0.651156	0.0459709	-0.00329318	0.384411	0.39635	0.406008	0.0233008	T18	1	0	是
639	A155	29	168	87	2022-12-22	自然受孕	20230513	3	19w+6	30.8248	4047059	0.804145	0.0277559	3090973	0.399524	2.35476	1.31901	2.4578	2.44169	1.50919	0.0505391	0.00718122	0.378814	0.390412	0.399207	0.0231089	T21	1	0	是
640	A155	29	168	87	2022-12-22	自然受孕	20230516	3	19w+6	30.8248	5231624	0.80284	0.0331665	3972919	0.404881	1.64397	3.4451	-0.900159	1.83483	0.969431	0.0560198	0.00034582	0.383991	0.396417	0.405102	0.0216537	T18	1	0	是
641	A155	29	168	87	2022-12-22	自然受孕	20230516	3	19w+6	30.8248	4425802	0.805485	0.0296777	3382334	0.40666	3.04257	3.6414	-0.0627897	1.25752	0.406702	0.0465754	-0.00467901	0.386761	0.398345	0.406392	0.0221976	T13T18	1	0	是
642	A155	29	168	89	2022-12-22	自然受孕	20230606	4	23w	31.5334	4722021	0.802761	0.028412	3593155	0.39745	0.468282	0.29657	-0.109231	1.87023	1.67862	0.102836	0.0756025	0.375553	0.388187	0.397202	0.0243824		1	0	是
643	A156	31	163	77	2022-10-08	自然受孕	20230325	1	20w	28.9811	4429030	0.784093	0.0332638	3281272	0.403332	1.21689	0.515582	-0.70246	0.501021	0.526891	0.105484	0.0832068	0.380931	0.393361	0.404025	0.022632		2	0	否
644	A157	28	165	93	2023-07-03	自然受孕	20231108	1	12w+2	34.1598	4666642	0.804237	0.0290787	3572503	0.401522	-0.51851	0.245057	0.557997	-1.32313	-1.60223	0.0640938	0.0895599	0.378889	0.39249	0.402776	0.0196068		1	0	是
645	A157	28	165	92.6	2023-07-03	自然受孕	20231201	2	15w+3	34.0129	5342004	0.807509	0.0317587	4082239	0.398205	1.05244	0.00550026	0.490971	-0.479021	-0.987698	0.0563498	0.078367	0.376718	0.38927	0.397602	0.02262		1	0	是
646	A158	28	165	97	2023-07-21	自然受孕	20231017	1	12w+2	35.629	5006008	0.789756	0.0262499	3748892	0.399169	0.556476	0.739503	-1.29963	1.59633	0.708895	0.0473758	0.0247771	0.377413	0.390766	0.398655	0.0261971		1	0	是
647	A158	28	165	99	2023-07-21	自然受孕	20231115	2	16w+2	36.3636	6691768	0.810857	0.0288271	5140831	0.398805	1.12617	0.918691	-1.68649	0.911166	-0.161362	0.0276774	0.0196732	0.37713	0.390101	0.399161	0.0244457		1	0	是
648	A158	28	165	101	2023-07-21	自然受孕	20231208	3	19w+3	37.0983	4363564	0.788776	0.0295937	3272207	0.399634	1.16312	1.5944	-1.15823	0.669716	-0.330425	0.028751	0.0221434	0.377542	0.390913	0.399555	0.0203024		1	0	是
649	A158	28	165	103	2023-07-21	自然受孕	20240101	4	23w	37.8329	5712672	0.806789	0.033429	4350630	0.40236	-0.265408	-0.280807	0.161218	0.143193	-0.559812	0.0467474	0.0408674	0.380378	0.39326	0.40259	0.0233941		1	0	是
650	A159	31	170	111		自然受孕	20230615	1	13w+4	38.4083	4591987	0.807788	0.0301706	3517094	0.396791	0.414038	1.14209	0.0134274	1.28233	0.246664	0.0345027	0.0314968	0.375065	0.387804	0.396196	0.0223335		≥3	0	是
651	A159	31	170	112		自然受孕	20230708	2	17w	38.7543	4806950	0.810214	0.0314608	3699654	0.400996	-0.862144	0.329123	-1.22872	-0.159798	-0.868068	0.0445338	0.0476241	0.378379	0.391031	0.401762	0.0192134		≥3	0	是
652	A159	31	170	113.5		自然受孕	20230808	3	21w+3	39.2734	4742951	0.801434	0.029014	3599645	0.39851	0.377745	2.41247	-0.848776	1.17502	0.130043	0.0344238	0.0227888	0.377287	0.389897	0.39816	0.0247173		≥3	0	是
653	A159	31	170	114.5		自然受孕	20230820	4	23w	39.6194	5192288	0.800456	0.0332559	3938727	0.406089	-0.0896195	1.34334	-1.02626	-2.17117	-2.78508	0.0296099	0.0556468	0.384097	0.396761	0.406992	0.0197243		≥3	0	是
654	A160	31	160	53	2023-09-13	自然受孕	20230602	1	13w+1	20.7031	4577260	0.803671	0.0308246	3491057	0.396664	0.110452	0.154848	-0.988861	0.97654	-0.0530934	0.0332548	0.0323895	0.37466	0.387423	0.396035	0.0208013		1	0	是
655	A160	31	160	53	2023-02-19	自然受孕	20230622	2	16w+2	20.7031	5294802	0.811633	0.0280882	4086309	0.397807	0.0554837	1.14191	-0.239795	0.211364	-0.592019	0.0401248	0.0485623	0.37599	0.388652	0.397384	0.0216482		1	0	是
656	A160	31	160	53	2023-02-19	自然受孕	20230714	3	19w+2	20.7031	4575708	0.81142	0.0307016	3532520	0.398404	1.55681	0.889981	-0.312089	0.706007	-0.319425	0.0298725	0.0287871	0.377434	0.389501	0.399277	0.0184253		1	0	是
657	A160	31	160	53	2023-02-25	自然受孕	20230808	4	23w+1	20.7031	5399873	0.800912	0.0313621	4084154	0.397492	1.80306	0.709948	-0.0515147	1.14573	0.534873	0.0668569	0.0572255	0.375999	0.388732	0.396572	0.0250721		1	0	是
658	A161	31	165	99	2023-05-24	自然受孕	20230824	1	12w+4	36.3636	5493775	0.805851	0.0290347	4198557	0.400341	1.30665	0.178901	-1.0331	1.74893	0.829764	0.0468595	0.0142677	0.379457	0.391741	0.400057	0.0232789		2	0	是
659	A161	31	165	99	2023-05-24	自然受孕	20230913	2	15w+4	36.3636	5880110	0.808096	0.0280542	4509839	0.4002	-0.534425	-1.69389	-0.100802	1.02513	0.235579	0.0527553	0.0361168	0.378017	0.391181	0.400047	0.0235035		2	0	是
660	A161	31	165	99	2023-05-24	自然受孕	20231013	3	19w+4	36.3636	4637058	0.807704	0.0275156	3554413	0.397336	2.51312	2.44397	0.670679	2.39071	1.48469	0.0565785	0.0259697	0.376291	0.389023	0.397189	0.0241332		2	0	是
661	A161	31	165	99	2023-05-24	自然受孕	20231103	4	22w+5	36.3636	4146221	0.785501	0.0303212	3090662	0.402279	-0.552854	0.239583	1.82319	0.650429	0.537683	0.0963807	0.079541	0.379287	0.393452	0.403167	0.0213573		2	0	是
662	A162	33	165	85	2023-01-02	自然受孕	20230330	1	12w+1	31.2213	4576352	0.80404	0.0302238	3493645	0.403835	0.446781	-0.127446	-0.665676	-0.906828	-1.21679	0.0658313	0.0747476	0.3819	0.394545	0.404088	0.0209379		2	1	是
663	A162	33	165	85	2023-01-02	自然受孕	20230428	2	16w+1	31.2213	5039377	0.788256	0.0312171	3766654	0.400085	-0.421883	-0.00703837	-0.761982	-0.39866	-0.373007	0.0976401	0.108393	0.37747	0.391043	0.400111	0.0212195		2	1	是
664	A162	33	165	86	2023-01-02	自然受孕	20230525	3	19w+6	31.5886	4781238	0.803508	0.0335929	3633881	0.40224	-0.389942	0.465474	-1.35283	0.374739	0.795397	0.134312	0.113448	0.380558	0.392681	0.401506	0.0212311		2	1	是
665	A162	33	165	87	2023-01-02	自然受孕	20230615	4	23w+4	31.9559	3759182	0.803325	0.0301334	2865208	0.398702	2.07949	-0.634527	1.74375	-0.206407	0.719933	0.167582	0.170842	0.376854	0.389545	0.398817	0.0217287		2	1	是
666	A163	34	175	98	2023-10-26	自然受孕	20240212	1	13w+5	32	4847276	0.806443	0.0325642	3687285	0.401862	-1.21183	-0.42079	-0.873138	-2.67375	2.10095	0.0116405	0.0406352	0.379467	0.392462	0.40319	0.0249804		1	0	是
667	A163	34	175	100	2023-10-26	自然受孕	20240304	2	17w	32.6531	3955372	0.773649	0.0324752	2892074	0.401704	0.010246	0.410761	0.25152	-1.35308	4.61081	0.025626	0.0197974	0.380228	0.392764	0.401022	0.0231766		1	0	是
668	A163	34	175	102	2023-10-26	自然受孕	20240325	3	20w	33.3061	3997514	0.808552	0.0293498	3071579	0.400072	0.0146676	3.21961	-1.77694	0.528947	-0.353489	0.0372888	0.0333297	0.378206	0.391207	0.399487	0.020959	T18	1	0	是
669	A163	34	175	102	2023-10-26	自然受孕	20240328	3	20w	33.3061	5817915	0.804412	0.0279164	4447509	0.404618	1.39848	2.56186	-1.75312	-0.383227	-1.24978	0.0278922	0.0222425	0.383165	0.395415	0.405781	0.0223862		1	0	是
670	A163	34	175	140	2023-10-26	自然受孕	20240420	4	23w+3	45.7143	3529505	0.808942	0.0318527	2701460	0.397245	0.506914	1.69225	-0.615566	1.27122	0.319071	0.0402483	0.0321923	0.375677	0.388791	0.396519	0.0227046		1	0	是
671	A164	31	165	84	2023-04-14	自然受孕	20230420	1	13w	30.854	3592669	0.79542	0.0238255	2714793	0.394759	1.38952	2.10073	-0.180972	3.24006	2.02174	0.0419778	0.00663915	0.374066	0.386482	0.392603	0.0268143		≥3	1	否
672	A165	26	160	85	2023-01-04	自然受孕	20230330	1	12w	33.2031	4643185	0.810019	0.0315122	3570987	0.40311	0.0689332	0.730043	-2.05205	-0.55363	-1.46181	0.0256765	0.0314605	0.380726	0.393059	0.404111	0.019646		≥3	1	是
673	A165	26	160	85	2023-01-04	自然受孕	20230428	2	16w	33.2031	4288775	0.791886	0.0318286	3216582	0.397952	0.292315	1.21224	-0.133528	0.281455	-0.618184	0.0361472	0.0436612	0.375426	0.389394	0.398081	0.0217582		≥3	1	是
674	A165	26	160	86	2023-01-04	自然受孕	20230521	3	19w+1	33.5938	4283456	0.811884	0.0294161	3309166	0.396043	0.644038	2.29789	0.653863	2.13879	1.04643	0.0411535	0.0203912	0.373761	0.3874	0.39553	0.0196138		≥3	1	是
675	A166	29	170	95	2023-01-20	自然受孕	20230423	1	11w+5	32.872	3873532	0.808748	0.0257698	2984984	0.399004	-0.768534	-0.301651	-0.403131	0.597784	0.206546	0.0776031	0.0682737	0.377087	0.389399	0.399287	0.0219518		1	0	是
676	A166	29	170	95.5	2023-01-20	自然受孕	20230512	2	15w+5	33.045	4958612	0.808487	0.0290854	3808400	0.403155	1.26047	0.445803	0.794068	0.847173	-0.00501749	0.0456157	0.0166711	0.381584	0.393989	0.40289	0.0215736		1	0	是
677	A166	29	170	96.5	2023-01-20	自然受孕	20230613	3	19w+2	33.391	3232760	0.778329	0.0264538	2365395	0.419133	2.14711	3.10994	-0.0597005	-3.91915	-3.58188	0.0801292	0.083962	0.397823	0.40912	0.420877	0.0343706	T18	1	0	是
678	A166	29	170	99	2023-01-20	自然受孕	20230704	4	22w+6	34.2561	5437074	0.791955	0.0326309	4080450	0.390676	2.32676	1.64023	1.00622	2.94607	1.66921	0.0333943	0.0229426	0.369514	0.382961	0.389614	0.0203968		1	0	是
679	A167	28	164	75.5	2023-04-17	自然受孕	20230724	1	13w	28.0711	4328718	0.795077	0.0283206	3271486	0.402398	-0.383748	0.346524	-0.671921	0.838415	0.745268	0.0989673	0.0728631	0.380218	0.39336	0.402622	0.0217411		2	0	是
680	A167	28	164	75.5	2023-04-17	自然受孕	20230813	2	16w	28.0711	5505651	0.807748	0.0291933	4215400	0.398893	1.23314	0.561927	-1.19337	0.700591	0.266355	0.0733208	0.0671131	0.377516	0.39008	0.399291	0.0236139		2	0	是
681	A167	28	164	76	2023-04-17	自然受孕	20230909	3	19w+6	28.257	4875764	0.799544	0.0289703	3691118	0.402787	0.902719	0.192587	1.87653	0.307786	0.267199	0.0991804	0.0818651	0.380153	0.393237	0.402352	0.02492		2	0	是
682	A167	28	164	78	2023-04-17	自然受孕	20231001	4	23w	29.0006	5228003	0.798862	0.0279831	3962284	0.402597	0.688582	1.97924	0.650736	0.179111	0.444094	0.120616	0.107295	0.379897	0.393493	0.401878	0.0239671		2	0	是
683	A168	26	157	74.87	2023-01-20	自然受孕	20230410	1	11w+3	30.3759	4491797	0.800657	0.0303834	3090427	0.40303	1.06794	-1.56169	-0.699228	-1.35562	0.189951	0.0590168	0.0042082	0.375233	0.390173	0.403319	0.0194476		1	0	是
684	A168	26	157	75.11	2023-01-20	自然受孕	20230525	2	17w+6	30.4711	5843072	0.807436	0.0283316	3628278	0.400423	-0.267898	-1.14303	0.996452	-0.060046	-0.955436	0.0616422	0.102574	0.375121	0.393405	0.404703	0.0223738		1	0	是
685	A168	26	157	75.77	2023-01-20	自然受孕	20230702	3	23w+2	30.7378	4918218	0.807748	0.0314564	2416310	0.40033	1.01101	-0.722597	-0.692745	-1.47091	0.0213242	0.0689939	0.0667749	0.374898	0.391626	0.399718	0.0233742		1	0	是
686	A168	26	157	76.96	2023-01-20	自然受孕	20230724	4	26w+3	31.2225	4214918	0.778525	0.0274017	3519954	0.40178	-2.30643	0.525832	-0.103483	1.11671	-1.17883	0.0823572	0.0978491	0.378913	0.396502	0.399637	0.0221325		1	0	是
687	A169	25	159	79.18	2022-12-19	自然受孕	2023-03-17	1	12w+4	31.3209	5299863	0.767436	0.0399886	3522792	0.400928	-1.05139	-2.34414	0.603866	-0.168147	-1.08168	0.072399	0.00097293	0.378107	0.390603	0.399384	0.021283	T13	1	0	是
688	A169	25	159	79.27	2022-12-19	自然受孕	2023-03-24	2	13w+4	31.3547	5612759	0.830681	0.0283148	3346916	0.399824	0.147557	-0.157429	-0.608045	-2.6928	1.81415	0.073331	0.0619493	0.377341	0.386596	0.396658	0.0239726	T21	1	0	是
689	A169	25	159	80.06	2022-12-19	自然受孕	2023-04-14	3	16w+4	31.6683	4625000	0.801177	0.029695	2611639	0.402266	-0.51066	-1.45085	0.0848661	-0.238479	0.774055	0.0819757	0.0768358	0.382168	0.392717	0.397058	0.0186875		1	0	是
690	A169	25	159	81.42	2022-12-19	自然受孕	2023-04-21	4	17w+4	32.2057	2132408	0.803333	0.0270816	4395037	0.397424	-2.66796	-0.345192	1.57799	0.211411	-1.57932	0.0967903	0.00396946	0.377111	0.388027	0.395158	0.0175881		1	0	是
691	A170	28	168	83.1	2022-12-17	自然受孕	2023-03-09	1	11w+5	29.4422	6262661	0.779888	0.0295764	2472266	0.395303	-0.835231	-1.60699	-0.463654	-0.771251	-0.237649	0.0819786	0.064876	0.379932	0.391802	0.403068	0.0243107	T13	1	0	是
692	A170	28	168	83.92	2022-12-17	自然受孕	2023-03-16	2	12w+5	29.7333	3977701	0.814647	0.0363669	2478250	0.396835	1.61396	1.17045	-1.15853	-1.26581	0.131156	0.0900039	0.0379997	0.378255	0.389728	0.395759	0.0216103		1	0	是
693	A170	28	168	84.59	2022-12-17	自然受孕	2023-03-30	3	14w+5	29.9717	4362058	0.825213	0.029406	3126729	0.405319	-1.20878	-0.276035	0.723686	0.0130262	-0.307466	0.0965753	0.0150035	0.382744	0.388723	0.403138	0.0239271		1	0	是
694	A170	28	168	85.71	2022-12-17	自然受孕	2023-04-06	4	15w+5	30.3691	6245875	0.820555	0.032159	4672343	0.406399	0.166938	-0.194706	-0.784541	1.22389	1.09521	0.10753	0.0633172	0.384767	0.390127	0.400828	0.0225715		1	0	是
695	A171	28	160	83.38	2022-12-29	自然受孕	2023-03-25	1	12w+2	32.5719	2879248	0.767473	0.0278795	3626619	0.403453	-0.493899	1.4921	-0.2684	-0.479462	2.25879	0.107092	0.0066696	0.375556	0.390952	0.399064	0.0223091		1	0	是
696	A171	28	160	83.71	2022-12-29	自然受孕	2023-04-15	2	15w+2	32.7008	3636973	0.782167	0.0347216	3737311	0.406231	0.018316	-0.864815	0.507799	1.11031	-0.579016	0.110643	0.055727	0.38366	0.386739	0.400559	0.024406	T18	1	0	是
697	A171	28	160	84.17	2022-12-29	自然受孕	2023-04-29	3	17w+2	32.8806	3978831	0.799181	0.0317673	3392544	0.392515	-0.177365	-1.54656	0.461331	1.4012	0.844733	0.115602	0.0579117	0.380346	0.391096	0.399206	0.020451		1	0	是
698	A171	28	160	84.65	2022-12-29	自然受孕	2023-05-20	4	20w+2	33.0669	3439440	0.808134	0.0284956	3745489	0.404956	-0.135914	-0.619365	1.17945	-1.26406	1.11829	0.120739	0.0573929	0.379735	0.391311	0.408983	0.0249713		1	0	是
699	A172	21	161	85.4	2023-02-10	自然受孕	2023-05-16	1	13w+4	32.9444	5752520	0.78959	0.0311104	4008180	0.397667	-0.122508	-0.652722	-0.679396	0.865613	0.406152	0.116767	0.0882893	0.379657	0.391787	0.397907	0.0224815		≥3	0	是
700	A172	21	161	86.08	2023-02-10	自然受孕	2023-05-23	2	14w+4	33.2099	5906850	0.784887	0.0294061	4062031	0.402152	-2.17699	0.350357	-0.318612	-0.107981	0.470349	0.124088	-0.00196474	0.382289	0.386595	0.400079	0.024685		≥3	0	是
701	A172	21	161	86.66	2023-02-10	自然受孕	2023-05-30	3	15w+4	33.4315	5175811	0.801153	0.0318787	4542846	0.401267	0.000559585	-0.315782	-0.658019	0.245762	1.22618	0.130196	0.104605	0.378722	0.386938	0.408325	0.0211476		≥3	0	是
702	A172	21	161	87.45	2023-02-10	自然受孕	2023-06-06	4	16w+4	33.7376	4275647	0.78363	0.0282395	2985057	0.3961	0.128352	-1.41119	-0.162616	1.7552	0.120934	0.138637	0.0582074	0.377584	0.392957	0.403621	0.0218525	T13T18	≥3	0	是
703	A173	32	169	94.54	2023-03-04	自然受孕	2023-05-30	1	12w+3	33.1013	4290702	0.828262	0.0317531	3434502	0.400725	0.412337	-0.18398	1.98935	0.980495	-1.97826	0.0875986	0.0598422	0.37749	0.39435	0.403257	0.0215537		2	1	是
704	A173	32	169	94.69	2023-03-04	自然受孕	2023-06-06	2	13w+3	33.1546	4152470	0.770434	0.0348454	3848938	0.40019	1.36724	0.596547	-0.0610519	-0.482457	0.447249	0.0890694	0.0213285	0.373695	0.38781	0.398924	0.0229458		2	1	是
705	A173	32	169	95.25	2023-03-04	自然受孕	2023-06-13	3	14w+3	33.3483	4193986	0.805324	0.0339607	4147293	0.396777	0.0367601	-1.34342	-0.02781	-1.50083	-1.28777	0.0944075	0.098887	0.376708	0.389529	0.401621	0.0271607		2	1	是
706	A173	32	169	96.79	2023-03-04	自然受孕	2023-06-27	4	16w+3	33.8898	5158531	0.767881	0.0313163	3307697	0.404375	0.270772	1.00098	0.511526	0.363114	-0.612172	0.109338	0.0689234	0.380488	0.391353	0.410013	0.0222944		2	1	是
707	A174	29	162	76.72	2022-12-28	自然受孕	2023-03-16	1	11w+1	29.235	5566774	0.790331	0.0313955	4020928	0.39663	-1.42766	0.70753	-1.21675	0.527573	-0.239518	0.0896799	0.0317418	0.377873	0.389724	0.40068	0.0211156		1	0	是
708	A174	29	162	77.35	2022-12-28	自然受孕	2023-03-23	2	12w+1	29.4737	4259208	0.819904	0.031638	3151514	0.402973	0.0995747	1.50048	0.953601	1.21357	-2.12211	0.0962605	0.027906	0.380554	0.396204	0.393041	0.0256479		1	0	是
709	A174	29	162	78.69	2022-12-28	自然受孕	2023-03-30	3	13w+1	29.9838	5001686	0.814485	0.0329546	3301568	0.400785	-1.55545	-0.327859	-0.058364	1.4294	-0.183595	0.110326	0.0437901	0.380175	0.388615	0.399543	0.018529		1	0	是
710	A174	29	162	79.14	2022-12-28	自然受孕	2023-04-06	4	14w+1	30.1537	2412306	0.776796	0.0315397	4282914	0.403703	1.99849	0.422608	-0.704946	0.215459	0.887107	0.115007	0.0528495	0.372876	0.388461	0.403505	0.0201249		1	0	是
711	A175	36	154	75.21	2022-12-08	自然受孕	2023-03-09	1	13w+0	31.7137	4768907	0.775657	0.0321476	2184174	0.400445	-0.357023	-0.873193	0.374316	0.167553	-0.622807	0.0713585	0.0306619	0.378964	0.385627	0.403317	0.0296411		1	0	是
712	A175	36	154	75.48	2022-12-08	自然受孕	2023-03-16	2	14w+0	31.8265	3855343	0.798587	0.0322352	3709747	0.399741	0.352161	-0.256604	-0.183167	0.440724	-1.48649	0.074469	0.0570617	0.379193	0.390423	0.401507	0.0167342	T18	1	0	是
713	A175	36	154	76.02	2022-12-08	自然受孕	2023-03-23	3	15w+0	32.0555	5747968	0.783475	0.0311031	4220418	0.399172	0.441336	-1.05387	-0.151615	1.08345	-0.301932	0.080782	0.0570847	0.377298	0.392826	0.404763	0.0261615	T13	1	0	是
714	A175	36	154	77.16	2022-12-08	自然受孕	2023-03-30	4	16w+0	32.5364	5831535	0.803784	0.0324634	3299175	0.398853	-1.30749	1.07548	-0.114875	0.167405	-0.573465	0.094038	-0.000872299	0.384505	0.392081	0.401599	0.0138345		1	0	是
715	A176	31	157	73.47	2023-02-09	自然受孕	2023-05-01	1	11w+4	29.8051	2593526	0.783013	0.0306339	4002138	0.399361	0.466881	-1.44826	1.54721	-0.389053	0.310874	0.0835597	0.022851	0.378723	0.387026	0.409498	0.0242333		≥3	0	是
716	A176	31	157	73.65	2023-02-09	自然受孕	2023-05-15	2	13w+4	29.8781	5579271	0.773653	0.0332664	3036936	0.403979	-1.0729	0.614688	-0.55291	-1.05418	-0.621561	0.0855742	0.0525748	0.383023	0.390579	0.401003	0.0231358		≥3	0	是
717	A176	31	157	74.43	2023-02-09	自然受孕	2023-05-22	3	14w+4	30.1965	4154715	0.791289	0.0292918	3673253	0.399279	0.458506	-0.683646	0.95426	0.0136392	-0.701263	0.0943504	0.065252	0.37801	0.394008	0.398512	0.0214624		≥3	0	是
718	A176	31	157	75.18	2023-02-09	自然受孕	2023-06-05	4	16w+4	30.502	4539359	0.779421	0.0310092	3556220	0.402939	-0.618805	-1.04794	0.16442	-0.015277	0.357691	0.102774	0.0606806	0.380329	0.392083	0.397133	0.0228887	T13T18	≥3	0	是
719	A177	27	158	79.67	2023-01-28	自然受孕	2023-04-15	1	11w+0	31.913	5556470	0.81396	0.0305638	3528402	0.398024	-0.679937	1.46092	-0.277725	0.000418724	0.495845	0.0559089	0.0936534	0.384398	0.3942	0.40206	0.0224691		1	0	是
720	A177	27	158	79.95	2023-01-28	自然受孕	2023-04-22	2	12w+0	32.0248	5356068	0.792715	0.0275085	2624212	0.405088	0.414206	0.106958	-0.64442	-0.394163	1.14501	0.058991	0.0470598	0.379841	0.389699	0.395111	0.0203269		1	0	是
721	A177	27	158	80.29	2023-01-28	自然受孕	2023-05-13	3	15w+0	32.1627	3912227	0.797153	0.0337842	3431258	0.40365	0.366427	0.33331	-0.367106	-0.591002	1.06539	0.062791	0.0334084	0.37924	0.387966	0.401655	0.0223762		1	0	是
722	A177	27	158	81.91	2023-01-28	自然受孕	2023-05-20	4	16w+0	32.81	5002716	0.818354	0.0272647	2959032	0.398692	-0.248907	0.194509	-0.275913	0.925973	-0.655573	0.0806369	0.0014518	0.37943	0.397687	0.400137	0.0241766		1	0	是
723	A178	37	166	93.55	2023-01-05	自然受孕	2023-03-27	1	11w+4	33.9505	4249159	0.825487	0.0340777	3288423	0.395864	-0.736329	0.652579	1.09062	-0.14347	0.905596	0.0722179	0.0329037	0.373632	0.391318	0.401316	0.0223233		1	0	是
724	A178	37	166	94.63	2023-01-05	自然受孕	2023-04-03	2	12w+4	34.3394	5894749	0.796928	0.0275242	4291686	0.400479	0.194006	1.47492	-0.781373	1.55854	-1.32474	0.0829406	0.0326334	0.376802	0.389304	0.394459	0.0270444		1	0	是
725	A178	37	166	95.27	2023-01-05	自然受孕	2023-04-10	3	13w+4	34.5715	3191882	0.802701	0.0277627	3138363	0.399315	-0.0487538	0.0620264	1.64332	-0.782944	0.160043	0.0893384	0.0694419	0.384247	0.388609	0.400147	0.0247888	T13T18	1	0	是
726	A178	37	166	96.18	2023-01-05	自然受孕	2023-05-01	4	16w+4	34.902	5481084	0.817285	0.0328511	3525403	0.401095	0.9595	1.22091	-0.170785	-1.84395	-1.98726	0.0984492	0.0567478	0.379779	0.391528	0.403062	0.020692		1	0	是
727	A179	37	162	79.57	2023-02-06	自然受孕	2023-05-01	1	12w+0	30.3209	6028049	0.795111	0.0302485	3623821	0.400184	-0.632084	-2.34738	-0.653642	-0.159973	0.404704	0.0631231	0.0745851	0.378166	0.395828	0.402734	0.0184365		1	0	是
728	A179	37	162	80.35	2023-02-06	自然受孕	2023-05-15	2	14w+0	30.6167	2198119	0.78212	0.0253796	3411772	0.393874	-0.123067	0.630116	-0.70791	0.911944	-1.07343	0.0712771	0.023448	0.376348	0.388613	0.394771	0.0325397		1	0	是
729	A179	37	162	80.98	2023-02-06	自然受孕	2023-05-22	3	15w+0	30.8559	5316415	0.812579	0.0346251	4133529	0.401104	2.27078	0.422848	0.188105	-0.15348	-0.0738148	0.0778733	0.0644783	0.376708	0.388216	0.404877	0.0192084		1	0	是
730	A179	37	162	82.21	2023-02-06	自然受孕	2023-05-29	4	16w+0	31.3237	4348813	0.774931	0.0236034	3518357	0.401842	-1.28392	0.180888	1.74803	-1.57886	0.274033	0.0907682	0.07962	0.376947	0.401068	0.405432	0.0223794		1	0	是
731	A180	25	162	86.99	2023-01-07	自然受孕	2023-03-31	1	11w+6	33.1447	4801824	0.794053	0.0285621	3661429	0.402538	0.317251	0.127099	-0.224261	-0.58267	-1.49987	0.0820177	0.0531281	0.379275	0.391384	0.401191	0.0169516		1	0	是
732	A180	25	162	87.65	2023-01-07	自然受孕	2023-04-07	2	12w+6	33.399	4437754	0.791708	0.0262765	2903696	0.400561	0.410651	-0.457625	-0.0957155	-0.0390386	0.897805	0.0890272	0.0921926	0.379082	0.391811	0.39919	0.0268379		1	0	是
733	A180	25	162	89.05	2023-01-07	自然受孕	2023-04-14	3	13w+6	33.9322	5358873	0.789906	0.028906	3272001	0.405702	-0.448891	-0.623076	0.205072	1.30431	1.09649	0.103728	0.0410312	0.384945	0.391703	0.397761	0.021439		1	0	是
734	A180	25	162	90.05	2023-01-07	自然受孕	2023-04-28	4	15w+6	34.3128	5584979	0.756562	0.030719	3080066	0.402896	-0.709676	1.09565	0.0634117	1.1233	0.277361	0.114219	0.0131693	0.378609	0.392404	0.396637	0.0293599		1	0	是
735	A181	30	161	78.42	2023-01-07	自然受孕	2023-04-01	1	12w+0	30.2524	5264129	0.788947	0.0295533	3892972	0.397032	-1.4572	-0.186657	-0.741664	0.811116	-1.23518	0.0762503	0.0430469	0.385661	0.397981	0.39411	0.0232843		1	0	是
736	A181	30	161	79.04	2023-01-07	自然受孕	2023-04-08	2	13w+0	30.4923	4594548	0.816646	0.028876	4383965	0.402734	-1.4176	1.18148	0.988291	0.471382	-1.48468	0.082865	0.0678337	0.373906	0.395152	0.391396	0.0187198		1	0	是
737	A181	30	161	79.64	2023-01-07	自然受孕	2023-04-15	3	14w+0	30.724	4290272	0.790711	0.030022	3215183	0.406612	-0.264021	-0.386939	-1.23052	-0.8136	-1.50353	0.0892537	0.0551952	0.381076	0.391039	0.397794	0.0254754		1	0	是
738	A181	30	161	79.75	2023-01-07	自然受孕	2023-04-22	4	15w+0	30.7684	4561978	0.788466	0.0312174	1943112	0.40139	1.25279	-1.01348	-0.98008	0.811152	-0.446323	0.0904778	0.0822285	0.378816	0.390574	0.40373	0.0240203		1	0	是
739	A182	28	157	76.3	2023-02-19	自然受孕	2023-05-19	1	12w+5	30.9543	4478712	0.787763	0.0281114	2936152	0.396322	0.0537077	1.44656	-0.415431	1.2184	-0.106742	0.0726161	0.073769	0.377537	0.390761	0.394972	0.0205092		1	0	是
740	A182	28	157	76.4	2023-02-19	自然受孕	2023-05-26	2	13w+5	30.9969	4892618	0.784645	0.0247455	2871800	0.40024	1.54572	-0.0984901	-0.278441	0.7422	0.353124	0.0737903	0.0916215	0.374511	0.390593	0.399063	0.0287645		1	0	是
741	A182	28	157	77.11	2023-02-19	自然受孕	2023-06-02	3	14w+5	31.2827	3906892	0.799901	0.0279179	4405153	0.399496	-0.602236	1.21728	1.0541	1.17654	0.795711	0.0816692	0.0784988	0.377804	0.391891	0.399588	0.0164104		1	0	是
742	A182	28	157	78.01	2023-02-19	自然受孕	2023-06-09	4	15w+5	31.6483	5255944	0.806579	0.0252163	3652798	0.40129	0.578603	-1.232	-0.623059	0.304107	-0.518482	0.091749	0.063292	0.375295	0.390671	0.397827	0.0288138		1	0	是
743	A183	29	169	93.45	2023-02-18	自然受孕	2023-05-17	1	12w+4	32.7194	3740600	0.819372	0.0322284	4683532	0.397577	0.124399	0.357918	-0.178192	1.01855	1.10109	0.0771721	0.0475317	0.375675	0.387422	0.398792	0.0244085		≥3	1	是
744	A183	29	169	93.68	2023-02-18	自然受孕	2023-05-24	2	13w+4	32.8014	3275353	0.774311	0.0356377	3839778	0.396091	0.36265	-0.3157	-0.332386	1.40357	-0.369768	0.0794338	0.0702585	0.373449	0.393884	0.401578	0.0223352		≥3	1	是
745	A183	29	169	94.55	2023-02-18	自然受孕	2023-06-14	3	16w+4	33.1032	4943084	0.803628	0.0273116	2427184	0.398456	0.205402	1.95405	1.60388	-0.968284	-1.50076	0.0877519	0.0672233	0.384283	0.392636	0.406846	0.025407		≥3	1	是
746	A183	29	169	95.47	2023-02-18	自然受孕	2023-06-21	4	17w+4	33.4284	5093876	0.795429	0.0280295	3907930	0.40413	0.777728	1.30769	1.44882	1.51913	0.71349	0.0967193	-0.0162211	0.383015	0.391209	0.395299	0.0226745		≥3	1	是
747	A184	29	162	79.46	2022-12-30	自然受孕	2023-03-19	1	11w+2	30.277	5677974	0.801983	0.0280568	3006952	0.396407	-0.00773183	0.560285	-1.0584	0.764868	0.556979	0.0719587	0.120597	0.382185	0.392154	0.404043	0.0216689		≥3	0	是
748	A184	29	162	80.65	2022-12-30	自然受孕	2023-03-26	2	12w+2	30.7298	5391402	0.782298	0.0326509	3549568	0.406098	0.968502	-0.506911	0.436514	0.705372	0.117951	0.0844425	-0.034159	0.382394	0.390645	0.401608	0.0280207		≥3	0	是
749	A184	29	162	81.07	2022-12-30	自然受孕	2023-04-16	3	15w+2	30.8909	4906715	0.798399	0.0305607	3475434	0.404388	0.490185	0.983501	-1.2972	0.0735478	0.491199	0.0888841	0.0264481	0.38383	0.394443	0.403486	0.0202784		≥3	0	是
750	A184	29	162	82.45	2022-12-30	自然受孕	2023-04-30	4	17w+2	31.4154	5358397	0.780477	0.0318242	3444692	0.393207	-0.00953732	0.721697	-0.829073	-0.955013	1.4301	0.103342	0.067079	0.376061	0.393164	0.405621	0.0232065		≥3	0	是
751	A185	25	150	64.19	2023-03-03	自然受孕	2023-05-26	1	12w+0	28.5283	3757642	0.807579	0.0326042	3308895	0.399411	-0.11281	-1.44675	-0.581611	-1.25009	-0.330111	0.110812	0.0667632	0.378093	0.395735	0.397969	0.0159757		1	0	是
752	A185	25	150	64.91	2023-03-03	自然受孕	2023-06-09	2	14w+0	28.8503	3604361	0.783577	0.0311585	4941966	0.393159	-1.27667	1.18797	-0.847302	0.302697	1.01	0.119689	0.0324221	0.376708	0.396442	0.402593	0.0167973		1	0	是
753	A185	25	150	65.59	2023-03-03	自然受孕	2023-06-16	3	15w+0	29.1503	3532678	0.798669	0.0317107	4643744	0.398044	-0.648601	0.857006	0.228593	-0.144336	-0.550857	0.127959	-0.00449306	0.380984	0.392358	0.394796	0.0196915		1	0	是
754	A185	25	150	66	2023-03-03	自然受孕	2023-06-23	4	16w+0	29.3337	4739126	0.765924	0.0272644	2904418	0.401523	-0.263308	-0.18757	-0.313186	1.06503	1.38482	0.133017	0.0914212	0.383187	0.394341	0.404015	0.0297924		1	0	是
755	A186	29	164	91.83	2022-12-17	自然受孕	2023-03-20	1	13w+2	34.1413	5329553	0.802606	0.0303036	3693170	0.40436	0.935634	2.31198	0.306202	-0.0163205	-0.165597	0.0768249	0.0505568	0.376338	0.392916	0.405265	0.0307403		1	0	是
756	A186	29	164	92.7	2022-12-17	自然受孕	2023-04-03	2	15w+2	34.4658	5564025	0.814275	0.0287731	4383846	0.403462	0.791319	0.952848	1.22964	-0.371087	-0.232804	0.0857714	0.14901	0.387005	0.391869	0.398862	0.0247749		1	0	是
757	A186	29	164	93.27	2022-12-17	自然受孕	2023-04-17	3	17w+2	34.679	6116703	0.80917	0.0268716	4348438	0.402642	-0.806275	-0.51393	1.1711	1.51137	0.620238	0.0916475	0.0197523	0.380396	0.391778	0.405093	0.0216376		1	0	是
758	A186	29	164	94.51	2022-12-17	自然受孕	2023-04-24	4	18w+2	35.1384	5011460	0.813468	0.0272466	2899997	0.402564	-0.476323	0.931141	-2.07129	-0.265343	0.607285	0.104314	-0.0300365	0.382103	0.387746	0.396254	0.022331		1	0	是
759	A187	34	158	80.95	2022-12-20	自然受孕	2023-03-24	1	13w+3	32.4256	4573583	0.777452	0.0330629	4571207	0.403599	1.73714	0.409298	-0.254412	-0.67446	1.44106	0.0888842	-0.0137812	0.377796	0.394205	0.404141	0.0270246		1	0	是
760	A187	34	158	80.96	2022-12-20	自然受孕	2023-03-31	2	14w+3	32.4296	4063243	0.795188	0.0268834	3038314	0.400405	-1.41252	-0.174946	0.476397	0.671559	0.469983	0.0889957	0.108716	0.383835	0.393314	0.403651	0.0160193		1	0	是
761	A187	34	158	81.66	2022-12-20	自然受孕	2023-04-07	3	15w+3	32.7096	4939533	0.796677	0.0293578	3640944	0.40354	0.179352	-3.26215	1.16484	1.50322	1.00783	0.0967153	0.036602	0.377783	0.394638	0.405903	0.021862		1	0	是
762	A187	34	158	82.55	2022-12-20	自然受孕	2023-04-14	4	16w+3	33.0674	4634696	0.808483	0.0331871	3671475	0.396875	0.277656	-0.431593	-0.570515	-0.976874	0.684012	0.106578	0.0317362	0.378614	0.391294	0.405313	0.023793		1	0	是
763	A188	28	155	73.59	2023-01-17	自然受孕	2023-04-15	1	12w+4	30.6294	4385048	0.795211	0.0313833	2157178	0.404786	-0.501703	0.0242897	0.127828	-0.273217	-0.479974	0.0581931	0.180944	0.377955	0.398029	0.389188	0.0249554		1	0	是
764	A188	28	155	74.17	2023-01-17	自然受孕	2023-04-22	2	13w+4	30.8707	4048168	0.794681	0.0322753	3452486	0.399433	-1.37249	0.723395	1.63206	-0.345334	1.26729	0.0648476	-0.0316899	0.378591	0.394397	0.402966	0.0268476		1	0	是
765	A188	28	155	74.93	2023-01-17	自然受孕	2023-04-29	3	14w+4	31.188	3733357	0.822801	0.0313891	2026395	0.398711	-0.393517	0.352632	0.198994	0.0327948	-0.968229	0.0735927	0.0600744	0.374911	0.393306	0.399842	0.020199		1	0	是
766	A188	28	155	75.64	2023-01-17	自然受孕	2023-05-06	4	15w+4	31.4819	3755297	0.814025	0.0300632	2123577	0.404204	2.68852	0.226746	1.8759	0.331178	1.02136	0.0816964	0.0888657	0.381253	0.392325	0.403052	0.0253969		1	0	是
767	A189	28	159	70.49	2023-03-04	自然受孕	2023-06-01	1	12w+5	27.8813	6102466	0.771466	0.0244008	3781498	0.4057	-0.109767	1.51321	-2.21676	0.730069	-0.895167	0.1193	0.0145417	0.380099	0.394787	0.404526	0.0251737		≥3	0	是
768	A189	28	159	71.04	2023-03-04	自然受孕	2023-06-08	2	13w+5	28.0988	4936230	0.79197	0.0287932	3796525	0.397354	-0.223121	-0.0528914	2.03388	1.04706	0.978939	0.125294	0.0246883	0.379475	0.391451	0.403761	0.0241376		≥3	0	是
769	A189	28	159	71.6	2023-03-04	自然受孕	2023-06-15	3	14w+5	28.3236	4284583	0.78289	0.0266687	4255503	0.404335	0.179367	-1.05568	-2.37499	-0.729642	-0.111996	0.131491	0.0667046	0.379324	0.39306	0.39977	0.0238385		≥3	0	是
770	A189	28	159	72.27	2023-03-04	自然受孕	2023-06-22	4	15w+5	28.5878	3184493	0.842134	0.0294303	3824294	0.404366	-1.16882	-0.503527	1.13308	-0.0139603	0.0350953	0.138775	0.126878	0.377515	0.389723	0.396044	0.0252351		≥3	0	是
771	A190	33	155	85.4	2022-12-21	自然受孕	2023-03-20	1	12w+5	35.5478	4880940	0.79033	0.0361456	3060662	0.400321	0.751197	-0.184269	1.06322	0.787606	1.93144	0.0792915	0.0252454	0.373992	0.387048	0.400322	0.0237676		≥3	1	是
772	A190	33	155	85.41	2022-12-21	自然受孕	2023-03-27	2	13w+5	35.5486	4220223	0.814878	0.0308558	2968621	0.400793	0.719396	-0.574685	-0.379907	-0.594477	-0.760217	0.0793142	0.0550244	0.372767	0.391201	0.396509	0.0190537		≥3	1	是
773	A190	33	155	85.98	2022-12-21	自然受孕	2023-04-03	3	14w+5	35.7873	4614078	0.799158	0.0284886	4132416	0.397836	-0.348145	-1.86462	-0.331001	0.456319	1.04745	0.0858925	0.0848924	0.38178	0.38818	0.396345	0.0209915		≥3	1	是
774	A190	33	155	87.37	2022-12-21	自然受孕	2023-04-24	4	17w+5	36.3671	4497995	0.799346	0.0329279	4601101	0.401197	0.0593338	0.595458	0.355548	1.74418	-0.679157	0.101878	0.070602	0.381698	0.392549	0.396764	0.0241118		≥3	1	是
775	A191	31	156	93.79	2023-02-19	自然受孕	2023-05-09	1	11w+2	38.5381	5439249	0.805121	0.0318309	4128239	0.40118	-0.505038	0.791532	0.169889	-1.34251	0.0249343	0.053893	0.0191404	0.378873	0.395091	0.395347	0.0284351		1	0	是
776	A191	31	156	93.88	2023-02-19	自然受孕	2023-05-16	2	12w+2	38.5785	4630599	0.795587	0.0302524	3706397	0.403681	0.689892	-0.736157	0.239239	0.724209	-0.123364	0.0550073	-0.0131702	0.376401	0.390049	0.392442	0.0241728		1	0	是
777	A191	31	156	94.35	2023-02-19	自然受孕	2023-05-23	3	13w+2	38.7714	4525899	0.810168	0.0298457	3499109	0.398593	-1.65878	0.436224	1.31401	-0.0722268	1.9414	0.060325	0.0777769	0.374906	0.393378	0.401004	0.0249645		1	0	是
778	A191	31	156	95.25	2023-02-19	自然受孕	2023-05-30	4	14w+2	39.1413	6967904	0.806086	0.0300725	4729699	0.399929	-0.222251	-0.315672	0.229275	-1.00118	1.27219	0.0705231	0.00801761	0.377886	0.389142	0.405257	0.0180632		1	0	是
779	A192	24	157	79.88	2023-01-01	自然受孕	2023-03-22	1	11w+3	32.4058	5737123	0.772533	0.030277	1742710	0.399979	0.623422	-0.295387	-2.06426	0.263313	0.0753769	0.0903331	0.096549	0.381312	0.395296	0.398771	0.0248153		1	0	是
780	A192	24	157	80.39	2023-01-01	自然受孕	2023-03-29	2	12w+3	32.6145	4820776	0.789415	0.0321847	4268969	0.398767	1.68734	0.604119	0.416274	-0.0494674	0.134274	0.0960864	0.0525421	0.378549	0.388654	0.403685	0.0169168		1	0	是
781	A192	24	157	80.96	2023-01-01	自然受孕	2023-04-12	3	14w+3	32.8459	3996305	0.789897	0.0308267	3427555	0.397786	-0.908502	0.418115	-0.322731	-1.02376	0.0817149	0.102467	0.019965	0.375165	0.390145	0.402964	0.0228978		1	0	是
782	A192	24	157	82.05	2023-01-01	自然受孕	2023-04-19	4	15w+3	33.2867	5825126	0.790154	0.028742	2732006	0.404916	-1.11862	-0.583641	0.842914	0.0198758	-1.37832	0.114618	0.0767877	0.382172	0.390392	0.404513	0.018115	T18	1	0	是
783	A193	29	152	77.14	2023-03-06	自然受孕	2023-05-24	1	11w+2	33.3865	3803449	0.813641	0.0327779	4155693	0.397897	-0.108211	-0.731894	-0.874939	0.584448	-1.68407	0.0934207	0.0520498	0.37749	0.392614	0.400963	0.0257575		≥3	2	是
784	A193	29	152	77.53	2023-03-06	自然受孕	2023-05-31	2	12w+2	33.5557	4650292	0.819945	0.0285459	2838449	0.402543	-0.0575192	0.543313	-0.25057	-0.197528	-0.187146	0.0980866	0.0427695	0.377227	0.386283	0.405926	0.0239606		≥3	2	是
785	A193	29	152	78.5	2023-03-06	自然受孕	2023-06-07	3	13w+2	33.9788	5512514	0.783941	0.034089	3798528	0.399154	0.758042	-0.99907	-1.53788	1.79749	-0.205278	0.109751	0.0725413	0.37801	0.388672	0.405865	0.0272073		≥3	2	是
786	A193	29	152	79.41	2023-03-06	自然受孕	2023-06-14	4	14w+2	34.3708	4302542	0.805811	0.0277679	3683639	0.403024	-0.114388	-0.704287	-1.48353	1.56281	-0.726485	0.120557	0.087543	0.378811	0.388503	0.403538	0.0275271		≥3	2	是
787	A194	33	164	91.08	2023-01-15	自然受孕	2023-04-14	1	12w+5	33.8633	4344763	0.780235	0.0325394	3651497	0.400176	-0.574018	1.38311	-1.74474	-0.751262	-0.892317	0.0414417	0.0376114	0.37889	0.390215	0.399785	0.021837		1	0	是
788	A194	33	164	92.05	2023-01-15	自然受孕	2023-04-21	2	13w+5	34.2226	5117828	0.789393	0.033947	2206399	0.399629	1.88994	0.160304	0.0242357	1.37841	-0.052661	0.0513469	0.135518	0.377586	0.395234	0.399998	0.0197295		1	0	是
789	A194	33	164	92.38	2023-01-15	自然受孕	2023-04-28	3	14w+5	34.3488	4829826	0.80218	0.0338486	3666882	0.395855	-0.329153	-0.443789	-2.74161	1.26147	1.78378	0.0548261	0.0983832	0.377526	0.39456	0.406104	0.0247403		1	0	是
790	A194	33	164	93.18	2023-01-15	自然受孕	2023-05-05	4	15w+5	34.6461	4457687	0.794895	0.0301645	3191586	0.403451	0.880878	-1.17789	1.25451	-0.647407	-0.351007	0.0630229	0.0745931	0.382818	0.391322	0.396639	0.0221984	T21	1	0	是
791	A195	33	161	78.24	2022-12-21	自然受孕	2023-03-24	1	13w+2	30.1852	4495865	0.787549	0.0323854	3038901	0.40295	0.744416	0.71731	-0.650621	1.56889	1.12734	0.113665	-0.0335955	0.373254	0.389243	0.398957	0.0313429		1	0	是
792	A195	33	161	78.73	2022-12-21	自然受孕	2023-03-31	2	14w+2	30.3715	4936500	0.778925	0.0245722	2691031	0.407152	-0.439743	-0.553795	0.0146698	1.66576	-0.246389	0.118802	0.0715459	0.379997	0.392781	0.400342	0.026717		1	0	是
793	A195	33	161	79.27	2022-12-21	自然受孕	2023-04-14	3	16w+2	30.5801	5143120	0.793059	0.0317007	2723599	0.401754	1.66244	0.0968816	1.1981	0.626183	0.309517	0.124552	0.0678504	0.377335	0.390361	0.400502	0.0190689		1	0	是
794	A195	33	161	80.44	2022-12-21	自然受孕	2023-04-21	4	17w+2	31.0341	5935346	0.798504	0.0301725	2936086	0.39906	-1.1558	1.19012	0.301219	0.892124	2.17388	0.137067	0.0529215	0.376803	0.386574	0.399805	0.0217701		1	0	是
795	A196	30	154	73.75	2022-12-07	自然受孕	2023-03-01	1	12w+0	31.0964	4294960	0.806122	0.0321303	4453172	0.40586	-0.937739	-0.219516	0.421689	-1.01262	0.294942	0.0800795	0.0128726	0.380018	0.390042	0.405251	0.0176471		1	0	是
796	A196	30	154	74.08	2022-12-07	自然受孕	2023-03-08	2	13w+0	31.2356	5956788	0.784629	0.0307745	4053111	0.410502	1.16712	1.03115	-0.63661	1.86412	-0.648399	0.0839183	0.0401956	0.378385	0.396861	0.402604	0.0268535		1	0	是
797	A196	30	154	74.37	2022-12-07	自然受孕	2023-03-15	3	14w+0	31.3596	3293604	0.806489	0.0340491	3748378	0.400224	-1.55746	-1.1461	-1.29426	-0.593663	-1.70653	0.087336	0.0955221	0.378199	0.390764	0.405943	0.0217652	T21	1	0	是
798	A196	30	154	75.34	2022-12-07	自然受孕	2023-03-22	4	15w+0	31.7681	4078742	0.780324	0.030003	4793546	0.406095	0.637357	-1.76291	0.641573	-0.360559	-0.513088	0.0985979	-0.0509923	0.381542	0.396342	0.409572	0.02534		1	0	是
799	A197	31	166	77.69	2023-02-27	IUI（人工授精）	2023-05-18	1	11w+3	28.1935	3401127	0.789557	0.0325001	4717856	0.400884	0.19745	0.32725	-0.203006	0.511571	0.997867	0.106181	0.0134127	0.379179	0.391639	0.406138	0.0180458		1	0	是
800	A197	31	166	78.4	2023-02-27	IUI（人工授精）	2023-06-01	2	13w+3	28.4505	4992544	0.80445	0.0301817	4203758	0.398711	0.739473	1.19038	-3.85e-05	0.103142	-0.465406	0.113265	0.00299445	0.377063	0.390387	0.40278	0.0238314		1	0	是
801	A197	31	166	78.59	2023-02-27	IUI（人工授精）	2023-06-08	3	14w+3	28.5189	5099210	0.787368	0.0322848	2691160	0.398415	0.781436	-0.526348	-0.824595	1.68308	0.815357	0.115152	0.0421868	0.380837	0.388791	0.403176	0.0215163		1	0	是
802	A197	31	166	79.99	2023-02-27	IUI（人工授精）	2023-06-15	4	15w+3	29.0299	3388563	0.786067	0.0270747	4588083	0.399079	-0.665551	-0.255134	-0.556709	-0.734867	-0.240404	0.129239	0.105695	0.381236	0.395918	0.405058	0.0243976		1	0	是
803	A198	25	162	80.19	2023-02-06	自然受孕	2023-05-05	1	12w+4	30.556	4742128	0.797011	0.0321489	3402593	0.406068	-0.684422	0.92611	-2.29143	-0.537757	-1.40245	0.0900062	0.130495	0.388318	0.389896	0.401327	0.0200245		1	0	是
804	A198	25	162	80.45	2023-02-06	自然受孕	2023-05-12	2	13w+4	30.6533	3821430	0.798249	0.0293985	3373199	0.397419	0.814296	-0.454611	-1.65237	0.263265	-1.8961	0.0926883	0.0883237	0.380066	0.390124	0.397559	0.0206624	T13	1	0	是
805	A198	25	162	80.84	2023-02-06	自然受孕	2023-06-02	3	16w+4	30.8017	5169078	0.811686	0.0315643	3721342	0.404099	0.888384	-1.12022	-1.57125	0.563587	-1.01024	0.0967788	0.0302565	0.37916	0.38937	0.403613	0.0301542		1	0	是
806	A198	25	162	82.06	2023-02-06	自然受孕	2023-06-16	4	18w+4	31.2671	3207734	0.794231	0.0280574	3594759	0.393235	-1.11367	-0.825765	-0.180305	2.9289	0.00741535	0.10961	0.0506386	0.374475	0.387602	0.403097	0.0216343		1	0	是
807	A199	29	159	83.71	2023-02-22	自然受孕	2023-05-28	1	13w+4	33.1123	5524128	0.772298	0.0319697	3191078	0.400883	-1.23189	-0.172994	-1.0664	-1.30003	-0.496766	0.0750442	0.0992866	0.37687	0.387318	0.397233	0.0262555		≥3	0	是
808	A199	29	159	84.09	2023-02-22	自然受孕	2023-06-04	2	14w+4	33.2634	4653792	0.787917	0.0387338	4045647	0.400185	-1.07466	-1.54882	0.389091	1.11675	-0.787264	0.0792087	-0.0270802	0.379857	0.3877	0.401897	0.0221749		≥3	0	是
809	A199	29	159	84.81	2023-02-22	自然受孕	2023-06-11	3	15w+4	33.5461	3704563	0.788296	0.0347276	3199660	0.397237	-0.0147791	0.808753	0.0352336	0.889579	0.0896406	0.0870035	0.0887167	0.376463	0.391635	0.402982	0.0209792		≥3	0	是
810	A199	29	159	85.58	2023-02-22	自然受孕	2023-06-18	4	16w+4	33.8516	4616921	0.783784	0.033181	3139666	0.401758	-0.0210604	0.573994	-0.498455	1.10273	-1.0928	0.0954244	0.0288074	0.378184	0.387944	0.401456	0.019498		≥3	0	是
811	A200	26	164	84.31	2022-12-28	自然受孕	2023-04-04	1	13w+6	31.3448	4441973	0.80253	0.0287651	3364773	0.40269	2.32759	0.842631	-1.60543	-1.26905	0.968543	0.0480957	0.0711327	0.37686	0.394643	0.400151	0.0264497		≥3	0	是
812	A200	26	164	84.6	2022-12-28	自然受孕	2023-04-11	2	14w+6	31.4533	4347394	0.835111	0.0313711	2998377	0.399115	0.537579	1.54554	-0.670932	0.363893	-0.597875	0.0510878	0.090485	0.379265	0.391177	0.399952	0.0250854		≥3	0	是
813	A200	26	164	85.49	2022-12-28	自然受孕	2023-04-18	3	15w+6	31.7863	3262843	0.809589	0.030037	3660547	0.399843	-0.150934	0.987466	0.892726	-0.49579	-0.174148	0.0602671	0.112489	0.38083	0.394925	0.398492	0.0251527		≥3	0	是
814	A200	26	164	86.31	2022-12-28	自然受孕	2023-04-25	4	16w+6	32.0903	4136064	0.795405	0.0249933	3478624	0.398291	-0.52794	1.448	0.476799	-1.75315	-0.903621	0.068647	0.0297757	0.379154	0.390415	0.401813	0.02593	T18	≥3	0	是
815	A201	27	164	84.08	2023-02-25	自然受孕	2023-05-13	1	11w+0	31.2608	4530373	0.805247	0.0298111	3334609	0.39961	-0.535056	-0.350253	-0.311867	-0.902215	0.547558	0.0564656	0.0831135	0.38082	0.391919	0.404143	0.0166269	T18	1	0	是
816	A201	27	164	85.08	2023-02-25	自然受孕	2023-05-20	2	12w+0	31.6343	3276338	0.819283	0.0296002	3885370	0.406009	-0.619871	1.16047	-2.24436	-1.04398	0.374792	0.0667611	-0.0433185	0.376564	0.393256	0.406266	0.0231808		1	0	是
817	A201	27	164	86.16	2023-02-25	自然受孕	2023-05-27	3	13w+0	32.0361	4985766	0.793096	0.0302267	2226167	0.404086	-1.09415	-1.35011	-0.486201	1.63771	-0.444936	0.077838	0.0624814	0.376907	0.393289	0.402166	0.0215311		1	0	是
818	A201	27	164	86.97	2023-02-25	自然受孕	2023-06-03	4	14w+0	32.3366	6010836	0.807651	0.0290053	3732146	0.402089	0.174764	0.613491	-2.92429	-0.707737	-1.96935	0.0861215	-0.00285591	0.378741	0.391696	0.410104	0.0229191		1	0	是
819	A202	31	164	84.88	2022-12-24	自然受孕	2023-03-17	1	11w+6	31.5591	5445024	0.806117	0.0322739	4202517	0.397971	-3.18919	1.65794	1.77384	0.897976	0.159959	0.0817212	0.0912481	0.382061	0.390047	0.398078	0.0257205		≥3	0	是
820	A202	31	164	85.22	2022-12-24	自然受孕	2023-03-31	2	13w+6	31.6847	3931843	0.795886	0.0357714	4187432	0.401852	-1.16944	2.05742	0.0337124	0.605925	0.425828	0.0851842	0.0848286	0.375001	0.390404	0.402807	0.0215781	T13	≥3	0	是
821	A202	31	164	85.51	2022-12-24	自然受孕	2023-04-07	3	14w+6	31.7934	4067465	0.798564	0.033665	5167117	0.402712	0.991564	0.290956	1.26107	-0.794716	0.490956	0.0881801	0.108877	0.375591	0.390697	0.399024	0.019598		≥3	0	是
822	A202	31	164	86.76	2022-12-24	自然受孕	2023-04-14	4	15w+6	32.2571	4250482	0.807462	0.032297	3085264	0.402124	0.149197	0.764511	-0.173961	0.538172	1.04948	0.100964	0.0667792	0.37613	0.393711	0.402385	0.0259633		≥3	0	是
823	A203	25	163	74.85	2022-12-23	自然受孕	2023-03-14	1	11w+4	28.1713	5276348	0.797327	0.0306262	2838576	0.403455	0.554631	-1.07862	2.07555	0.556373	-0.819797	0.10499	0.118964	0.375867	0.387654	0.406477	0.0268847	T18	1	0	是
824	A203	25	163	75.35	2022-12-23	自然受孕	2023-03-21	2	12w+4	28.3612	4658472	0.792644	0.0306833	3785545	0.404373	-0.589691	-1.53376	-0.898642	-1.15253	-0.738381	0.110226	0.0248524	0.376544	0.387158	0.399304	0.0227569		1	0	是
825	A203	25	163	76.24	2022-12-23	自然受孕	2023-03-28	3	13w+4	28.6951	3791571	0.788841	0.0336701	2327351	0.39508	1.40956	-0.0123409	0.83799	0.725121	-1.27915	0.119431	0.064426	0.375847	0.39601	0.400358	0.0161955		1	0	是
826	A203	25	163	76.83	2022-12-23	自然受孕	2023-04-04	4	14w+4	28.916	3248832	0.802068	0.0340128	4426857	0.393344	-0.297444	0.292901	-0.0109436	-0.00543951	0.857548	0.12552	0.0699678	0.37598	0.389509	0.402792	0.0249615		1	0	是
827	A204	29	163	89.05	2022-12-19	自然受孕	2023-03-10	1	11w+4	33.5166	5231739	0.796897	0.0288398	2789996	0.399158	0.587355	-0.132451	0.72713	-0.23943	-0.459581	0.0426759	0.0578736	0.375098	0.391146	0.401487	0.0210268		≥3	2	是
828	A204	29	163	89.59	2022-12-19	自然受孕	2023-03-17	2	12w+4	33.7203	3696884	0.792163	0.0330966	3867068	0.407909	0.0136733	-0.80239	-1.32523	-0.885322	-0.797743	0.04829	0.058149	0.380845	0.392489	0.402265	0.0231901		≥3	2	是
829	A204	29	163	89.61	2022-12-19	自然受孕	2023-03-24	3	13w+4	33.7269	5172112	0.800358	0.0272076	3304229	0.399467	0.479095	-1.22222	2.23816	-0.174061	-0.0461542	0.0484721	0.00119974	0.382812	0.397538	0.401313	0.0249154	T13	≥3	2	是
830	A204	29	163	91.22	2022-12-19	自然受孕	2023-04-07	4	15w+4	34.3347	4766259	0.786164	0.0271813	1824061	0.396288	-0.441454	0.941244	0.302436	-1.08485	-0.190976	0.0652282	0.0674009	0.376434	0.39109	0.392545	0.017886		≥3	2	是
831	A205	30	160	74.17	2022-12-28	自然受孕	2023-03-20	1	11w+5	28.9707	5387281	0.785726	0.0348802	3737150	0.399835	1.24401	1.00598	-0.496713	-0.0239895	-0.635336	0.115739	0.0669175	0.376167	0.386446	0.397632	0.0247226		1	0	是
832	A205	30	160	74.43	2022-12-28	自然受孕	2023-03-27	2	12w+5	29.0747	5743793	0.818249	0.0305762	2749476	0.399801	-0.517634	-0.159138	-1.18623	-0.132753	1.96644	0.118604	0.00702304	0.373456	0.391105	0.402497	0.025555		1	0	是
833	A205	30	160	75.08	2022-12-28	自然受孕	2023-04-17	3	15w+5	29.3288	3333738	0.784546	0.0305675	4217780	0.399594	2.85994	1.68109	-1.52534	-0.24529	-0.740508	0.125609	-0.0125154	0.381144	0.390672	0.397861	0.0211694		1	0	是
834	A205	30	160	75.72	2022-12-28	自然受孕	2023-05-08	4	18w+5	29.5785	5674991	0.802439	0.0331773	1771852	0.396245	-0.161729	0.015323	-1.81634	1.1137	1.1414	0.132494	0.0293886	0.376639	0.39122	0.398866	0.0303604	T18	1	0	是
835	A206	29	158	78.51	2023-02-02	自然受孕	2023-04-20	1	11w+0	31.4499	5354774	0.783245	0.0299312	3454156	0.404544	0.126126	0.977119	-1.71754	-0.619108	0.600031	0.11222	0.0299425	0.378086	0.388337	0.403627	0.02385		2	1	是
836	A206	29	158	78.81	2023-02-02	自然受孕	2023-04-27	2	12w+0	31.5698	4401968	0.794272	0.0281366	2785440	0.405297	-0.620144	-0.671404	0.039712	-0.132325	1.81636	0.115525	0.0595777	0.37836	0.392976	0.405296	0.0297483		2	1	是
837	A206	29	158	79.7	2023-02-02	自然受孕	2023-05-04	3	13w+0	31.9279	4677399	0.803553	0.0308562	4366302	0.397322	0.733029	0.605766	1.12156	0.863848	0.109872	0.125396	0.00657745	0.377396	0.390292	0.403619	0.0296114		2	1	是
838	A206	29	158	79.94	2023-02-02	自然受孕	2023-05-11	4	14w+0	32.0214	5163866	0.78263	0.0257567	3021466	0.398925	0.188879	0.660153	0.353916	1.32097	0.00902807	0.127976	-0.0038329	0.381868	0.391143	0.39206	0.0264079		2	1	是
839	A207	34	158	76.51	2023-01-22	自然受孕	2023-04-20	1	12w+4	30.6462	5328625	0.806613	0.0291697	4227233	0.405213	0.635331	0.289679	-1.93209	-0.104239	-0.616188	0.0548234	0.118592	0.374728	0.3911	0.402696	0.0271383		1	0	是
840	A207	34	158	76.91	2023-01-22	自然受孕	2023-04-27	2	13w+4	30.8066	3055394	0.800991	0.0300414	3209629	0.395243	0.713171	1.09095	0.0857532	0.0652537	-1.20181	0.0592461	0.0494459	0.373938	0.390213	0.397936	0.0195731		1	0	是
841	A207	34	158	77.52	2023-01-22	自然受孕	2023-05-04	3	14w+4	31.0518	6092918	0.792987	0.0264913	3643248	0.397327	-0.768888	-0.133402	1.50007	1.09913	-0.301643	0.0660052	0.0680375	0.376992	0.394505	0.400691	0.0232888		1	0	是
842	A207	34	158	78.46	2023-01-22	自然受孕	2023-05-11	4	15w+4	31.4273	3348480	0.801388	0.0309843	4609306	0.403158	0.825866	-2.00608	1.01469	0.319836	-0.593129	0.0763562	0.00266139	0.384433	0.390999	0.403384	0.0196942		1	0	是
843	A208	25	157	77.4	2022-12-30	自然受孕	2023-03-28	1	12w+4	31.4024	2703937	0.798841	0.0284511	3054572	0.399574	-1.18989	-0.336735	1.84391	0.331827	-0.515993	0.091186	0.0585451	0.383061	0.392065	0.405361	0.0235894		≥3	1	否
844	A208	25	157	78.29	2022-12-30	自然受孕	2023-04-18	2	15w+4	31.7616	5609831	0.785169	0.0335502	4867591	0.402113	0.153363	0.759269	0.419582	-0.260038	0.372836	0.101087	0.121044	0.381797	0.386827	0.39814	0.0202604		≥3	1	否
845	A208	25	157	78.38	2022-12-30	自然受孕	2023-04-25	3	16w+4	31.7967	3249207	0.776838	0.0296982	4264075	0.400374	0.912622	-1.8741	-3.28938	0.0998193	-0.44717	0.102055	0.0481469	0.383609	0.389319	0.398597	0.0293068		≥3	1	否
846	A208	25	157	80.08	2022-12-30	自然受孕	2023-05-02	4	17w+4	32.4883	4481726	0.799305	0.0274619	4480440	0.406013	-1.59146	-1.71511	0.642383	0.00724072	-3.41379	0.121122	-0.000655034	0.382307	0.395952	0.4059	0.0266436		≥3	1	否
847	A209	30	159	87.22	2023-02-16	自然受孕	2023-05-20	1	13w+2	34.501	3407228	0.782702	0.0311347	1920538	0.400158	-0.4414	0.0227944	0.213094	0.576012	-0.208998	0.0509871	0.024578	0.382489	0.395754	0.404516	0.0195041		1	0	是
848	A209	30	159	88.1	2023-02-16	自然受孕	2023-05-27	2	14w+2	34.8469	2978289	0.797193	0.0303273	3426960	0.400795	-0.402961	0.120619	-1.71829	-0.145321	0.188238	0.0605246	0.07595	0.382191	0.392748	0.395194	0.0220716	T13	1	0	是
849	A209	30	159	88.74	2023-02-16	自然受孕	2023-06-03	3	15w+2	35.1029	4273055	0.773086	0.0305855	2485865	0.403382	-2.0623	1.21905	-0.131452	-0.307189	-0.0706717	0.0675804	-0.00448116	0.38207	0.391101	0.401365	0.0253652		1	0	是
850	A209	30	159	89.82	2023-02-16	自然受孕	2023-06-10	4	16w+2	35.5295	5315808	0.783833	0.0310691	4099589	0.40646	-0.202565	-0.0614645	-0.671879	-0.0749797	0.201011	0.0793416	0.152482	0.373533	0.389839	0.399698	0.0184943		1	0	是
851	A210	28	154	72.57	2023-02-27	自然受孕	2023-05-29	1	13w+0	30.5986	4998726	0.801786	0.0293863	4435618	0.404754	1.40759	0.507968	-0.443465	-0.45922	-0.450345	0.0795665	0.0831501	0.380939	0.394627	0.400025	0.0216708		1	0	是
852	A210	28	154	73.16	2023-02-27	自然受孕	2023-06-05	2	14w+0	30.8492	4081244	0.813343	0.0295725	3101431	0.403775	-1.40739	0.273283	0.471271	1.54811	0.952372	0.0864753	0.0979459	0.373034	0.392254	0.401308	0.0237956		1	0	是
853	A210	28	154	73.88	2023-02-27	自然受孕	2023-06-12	3	15w+0	31.1525	4681221	0.800249	0.0322633	3178105	0.397257	-1.09945	0.744499	-0.591864	-1.0598	-0.33894	0.0948362	0.0418929	0.373575	0.389146	0.407171	0.0216502		1	0	是
854	A210	28	154	74.28	2023-02-27	自然受孕	2023-06-26	4	17w+0	31.319	4601821	0.782856	0.0349656	2373519	0.402434	-0.393075	0.916153	-0.651916	1.2126	-0.458743	0.0994269	0.119067	0.379037	0.382887	0.401169	0.0241527		1	0	是
855	A211	28	171	88.15	2022-12-10	自然受孕	2023-03-05	1	12w+1	30.146	4673785	0.791511	0.0251574	4122544	0.401508	-0.059463	-1.3337	-1.45676	-0.0104458	0.924743	0.0998703	0.091788	0.376147	0.390112	0.402933	0.0240787		1	0	是
856	A211	28	171	89.1	2022-12-10	自然受孕	2023-03-12	2	13w+1	30.4725	4269298	0.814065	0.0300996	4608703	0.397931	0.104925	-0.683495	0.172285	-2.02056	1.19279	0.108871	0.018373	0.379176	0.388957	0.403754	0.0234701		1	0	是
857	A211	28	171	89.48	2022-12-10	自然受孕	2023-03-19	3	14w+1	30.6024	5041855	0.805471	0.0331791	2316716	0.404186	0.188995	0.918671	0.550966	-0.544876	-0.418908	0.112453	-0.000972485	0.381	0.386532	0.402982	0.025025		1	0	是
858	A211	28	171	91.27	2022-12-10	自然受孕	2023-04-09	4	17w+1	31.2144	3659798	0.809482	0.0272184	2235096	0.405382	-0.278202	-2.16699	0.571722	1.15598	-0.126639	0.129324	0.0360897	0.37895	0.395212	0.404275	0.0240013		1	0	是
859	A212	30	166	79.19	2023-03-04	自然受孕	2023-05-27	1	12w+0	28.7374	5057715	0.812616	0.0336958	4378609	0.397922	2.3592	-2.56886	1.18918	-1.29292	-0.710161	0.103599	0.0622759	0.38115	0.393091	0.400065	0.0188031		≥3	2	是
860	A212	30	166	79.59	2023-03-04	自然受孕	2023-06-03	2	13w+0	28.8847	4371379	0.803361	0.0294271	4526795	0.394996	-0.447635	0.136215	-2.36533	0.132514	0.129868	0.107657	0.0489411	0.380604	0.394604	0.402843	0.0312719		≥3	2	是
861	A212	30	166	79.72	2023-03-04	自然受孕	2023-06-17	3	15w+0	28.9289	4375026	0.8143	0.0324283	3818501	0.395	-1.33536	0.033537	0.033224	-1.22797	1.74349	0.108876	0.0116289	0.378048	0.390551	0.400569	0.0245442		≥3	2	是
862	A212	30	166	81.32	2023-03-04	自然受孕	2023-06-24	4	16w+0	29.5113	5371995	0.783173	0.0345433	3724756	0.398868	-1.56478	-0.347424	-1.3343	0.0810471	0.876237	0.124932	0.115057	0.379279	0.392737	0.401726	0.0265393		≥3	2	是
863	A213	25	154	71.82	2023-03-12	自然受孕	2023-05-29	1	11w+1	30.2827	4286976	0.802198	0.0329552	3098731	0.401214	-0.19948	0.848284	0.608786	1.02372	0.645641	0.068066	0.0861948	0.381343	0.389893	0.399031	0.0253105		1	0	是
864	A213	25	154	72.37	2023-03-12	自然受孕	2023-06-05	2	12w+1	30.5157	3752996	0.792645	0.0338269	3794926	0.400846	-0.539684	1.19226	0.0800249	-0.205238	0.466623	0.0744897	0.0555604	0.376182	0.391283	0.400503	0.0281568		1	0	是
865	A213	25	154	72.6	2023-03-12	自然受孕	2023-06-12	3	13w+1	30.6126	3544596	0.800734	0.0243784	3221339	0.400079	1.04957	0.993539	-1.06873	0.956998	-0.211607	0.0771612	0.051759	0.378212	0.389427	0.397467	0.0234692		1	0	是
866	A213	25	154	74.02	2023-03-12	自然受孕	2023-06-19	4	14w+1	31.2104	5336793	0.817529	0.0269584	5030432	0.40366	-0.187191	-0.176608	-0.377554	0.728955	-1.66598	0.0936414	0.0758127	0.383804	0.393718	0.394478	0.0248426		1	0	是
867	A214	25	158	73.61	2023-01-17	自然受孕	2023-04-04	1	11w+0	29.4857	2462571	0.805249	0.0320796	3223370	0.401483	0.0792021	-0.0271168	1.40288	1.20944	0.74903	0.0763307	-0.0137377	0.37594	0.392102	0.400748	0.0180694		1	0	是
868	A214	25	158	74.35	2023-01-17	自然受孕	2023-04-11	2	12w+0	29.7817	4297178	0.788308	0.0279595	1274593	0.402295	-1.61765	0.304963	-0.541442	1.33268	0.144885	0.0844913	-0.0309738	0.373734	0.390099	0.410451	0.0219559	T21	1	0	是
869	A214	25	158	75.03	2023-01-17	自然受孕	2023-04-18	3	13w+0	30.0561	4870020	0.792485	0.0289505	3911593	0.399717	-0.239938	-2.12621	-1.72492	1.00041	-0.518783	0.092057	0.112513	0.372429	0.388358	0.399396	0.0209496		1	0	是
870	A214	25	158	75.78	2023-01-17	自然受孕	2023-04-25	4	14w+0	30.3545	3380009	0.7835	0.034296	2637730	0.40015	-0.271887	-1.00418	1.08919	0.390477	1.31128	0.100282	0.0268533	0.373939	0.392448	0.402841	0.0200369		1	0	是
871	A215	27	158	81.67	2022-12-28	自然受孕	2023-03-30	1	13w+1	32.716	4702971	0.796377	0.0307958	4145615	0.401112	-1.40304	0.796863	1.16976	0.0622882	0.845614	0.0628426	0.0512755	0.380287	0.387578	0.402353	0.0295367	T13	1	0	是
872	A215	27	158	81.7	2022-12-28	自然受孕	2023-04-06	2	14w+1	32.7266	5337949	0.790252	0.0305993	2428244	0.401757	-0.912952	0.24712	-0.607157	0.137639	1.20996	0.0631341	0.0580767	0.377239	0.39235	0.39908	0.0180174		1	0	是
873	A215	27	158	81.83	2022-12-28	自然受孕	2023-04-20	3	16w+1	32.7799	2949718	0.80955	0.0297961	3361520	0.39811	-0.873192	-1.30267	1.65412	0.363315	0.747428	0.0646043	0.0477298	0.379288	0.388966	0.39806	0.019092		1	0	是
874	A215	27	158	83.74	2022-12-28	自然受孕	2023-04-27	4	17w+1	33.5455	3846946	0.790354	0.0260624	3832168	0.403595	0.827193	1.28898	-0.166081	-0.900476	-0.762133	0.0857107	0.0607292	0.381908	0.391521	0.404385	0.0232544		1	0	是
875	A216	34	164	80.4	2022-12-30	自然受孕	2023-03-23	1	11w+6	29.8912	6383379	0.808336	0.0252819	3406114	0.401057	0.558027	0.489781	-1.27402	-0.594298	-0.254954	0.0883754	0.0892635	0.381224	0.392469	0.397266	0.0258954		≥3	0	是
876	A216	34	164	80.64	2022-12-30	自然受孕	2023-04-06	2	13w+6	29.9831	4069611	0.808491	0.0298729	2137634	0.400199	0.694425	-0.602353	-0.306041	-0.498032	-1.91045	0.09091	0.0949644	0.377176	0.389161	0.404194	0.0182369		≥3	0	是
877	A216	34	164	81.43	2022-12-30	自然受孕	2023-04-13	3	14w+6	30.2767	3771431	0.791212	0.0314536	2514123	0.396892	1.40582	0.011292	0.25434	-0.524179	-0.201208	0.0990046	0.0524476	0.372596	0.394223	0.399787	0.0262015	T21	≥3	0	是
878	A216	34	164	82.09	2022-12-30	自然受孕	2023-04-20	4	15w+6	30.523	3875182	0.81904	0.0268326	2932596	0.391275	-0.321395	0.0668317	0.562471	-0.28153	-1.77796	0.105794	0.0237454	0.380871	0.389509	0.401727	0.0204481		≥3	0	是
879	A217	29	160	82.8	2023-02-20	自然受孕	2023-05-19	1	12w+4	32.3449	4280517	0.798121	0.0254829	4726836	0.400822	1.18306	-0.297869	0.385139	-0.0555026	0.112229	0.0478888	-0.0454319	0.378509	0.394631	0.399601	0.0222218		≥3	1	是
880	A217	29	160	82.85	2023-02-20	自然受孕	2023-05-26	2	13w+4	32.3644	4874293	0.787962	0.0339959	3457321	0.401931	-0.265735	-0.182833	1.23618	-0.794799	0.154354	0.0484274	0.0938156	0.383056	0.387932	0.408558	0.0231693		≥3	1	是
881	A217	29	160	84.23	2023-02-20	自然受孕	2023-06-02	3	14w+4	32.9035	4022661	0.798831	0.031874	4473915	0.394824	1.15618	-0.14829	0.230932	-2.23432	-0.618287	0.06329	0.0445187	0.37821	0.391464	0.403473	0.0197723		≥3	1	是
882	A217	29	160	85.49	2023-02-20	自然受孕	2023-06-09	4	15w+4	33.3959	4889418	0.782908	0.0318053	3679262	0.401211	-1.25305	0.660093	0.516775	2.01752	-0.0232465	0.0768646	0.0413098	0.3804	0.390837	0.400335	0.0209564		≥3	1	是
883	A218	29	161	89.61	2022-12-13	自然受孕	2023-03-08	1	12w+1	34.5704	5368308	0.807449	0.0330063	3190865	0.400766	-0.604203	0.999654	1.02558	-0.816473	-1.61804	0.0313562	0.0662305	0.381249	0.392092	0.397248	0.0253594		≥3	0	否
884	A218	29	161	89.85	2022-12-13	自然受孕	2023-03-15	2	13w+1	34.6649	5018143	0.784339	0.0320058	4366612	0.401713	0.913416	0.552109	-0.166314	1.02206	0.379181	0.0339635	-7.79e-05	0.379172	0.393835	0.400125	0.0303386		≥3	0	否
885	A218	29	161	90.4	2022-12-13	自然受孕	2023-03-29	3	15w+1	34.8748	5414139	0.817045	0.02756	2717617	0.402315	1.65746	1.74588	-0.791567	-0.617648	1.90225	0.0397488	0.0647	0.377872	0.384003	0.398978	0.0235925		≥3	0	否
886	A218	29	161	91.09	2022-12-13	自然受孕	2023-04-05	4	16w+1	35.1397	3929594	0.766717	0.0339259	4622838	0.399798	-0.0388776	0.620484	-0.282152	0.499716	0.601874	0.0470522	0.12239	0.381712	0.388537	0.398447	0.0242637		≥3	0	否
887	A219	28	160	74.27	2022-12-21	自然受孕	2023-03-10	1	11w+2	29.0105	4578801	0.781092	0.0269474	4213350	0.401441	-0.331291	0.322624	-1.33337	-0.136847	1.73235	0.117258	0.0361963	0.374763	0.391852	0.403674	0.0194361	T18	≥3	2	是
888	A219	28	160	74.54	2022-12-21	自然受孕	2023-03-17	2	12w+2	29.1157	5332251	0.792662	0.0291528	3792094	0.397036	0.626067	0.840445	0.049697	0.601375	-0.14687	0.120156	0.0941975	0.376675	0.392456	0.400741	0.0170309		≥3	2	是
889	A219	28	160	74.95	2022-12-21	自然受孕	2023-04-07	3	15w+2	29.2792	4748918	0.787246	0.0313953	3965758	0.395307	-0.120644	-0.135712	0.503798	-1.84896	-0.272868	0.124665	0.120622	0.37499	0.38865	0.4057	0.0223034		≥3	2	是
890	A219	28	160	75.83	2022-12-21	自然受孕	2023-04-14	4	16w+2	29.6207	4899925	0.817851	0.03125	3696751	0.399942	0.0136257	0.732306	-1.04713	0.237677	1.14749	0.134079	0.126252	0.373814	0.390849	0.401352	0.0223619	T18	≥3	2	是
891	A220	30	160	77.04	2023-01-21	自然受孕	2023-04-19	1	12w+4	30.0931	4744996	0.796816	0.0321014	3225035	0.399934	0.252213	2.00517	-0.869471	-0.149309	0.5054	0.126633	0.00766548	0.379973	0.393429	0.400375	0.0308595		2	1	是
892	A220	30	160	77.43	2023-01-21	自然受孕	2023-05-03	2	14w+4	30.2458	4871418	0.803022	0.0328945	3300082	0.403063	1.08951	-0.208089	-1.10842	1.38733	0.801037	0.130842	0.0957062	0.38058	0.396231	0.397489	0.0194653		2	1	是
893	A220	30	160	78.09	2023-01-21	自然受孕	2023-05-10	3	15w+4	30.5039	4672685	0.808292	0.0282387	3111363	0.404162	-1.06557	1.03447	-0.040446	-0.331321	-0.135261	0.137956	0.0659285	0.378003	0.394328	0.405601	0.0168199		2	1	是
894	A220	30	160	78.95	2023-01-21	自然受孕	2023-05-17	4	16w+4	30.8385	3643821	0.800004	0.0269196	4447142	0.403188	-0.441255	0.0248372	1.41657	-0.388061	-0.0476303	0.147181	0.0066747	0.379651	0.398168	0.391273	0.0256616		2	1	是
895	A221	26	167	94.35	2023-01-07	自然受孕	2023-04-02	1	12w+1	33.8309	4862881	0.812083	0.0272501	3983750	0.398135	0.60032	-0.747893	-0.632694	-1.83895	0.250103	0.0757779	0.0788364	0.382056	0.394311	0.399444	0.0238893		1	0	是
896	A221	26	167	94.44	2023-01-07	自然受孕	2023-04-09	2	13w+1	33.8621	4260367	0.804291	0.0320603	3470301	0.402576	-2.14376	1.13369	-0.628558	0.164234	0.0435544	0.0766379	0.0872579	0.374089	0.392225	0.399389	0.0248338		1	0	是
897	A221	26	167	95.35	2023-01-07	自然受孕	2023-04-16	3	14w+1	34.1874	6070825	0.808155	0.0291965	2723484	0.401428	1.29544	0.459164	-0.0253262	0.618906	0.791446	0.0856057	0.0939233	0.380239	0.390783	0.402207	0.0280675		1	0	是
898	A221	26	167	95.44	2023-01-07	自然受孕	2023-04-23	4	15w+1	34.2214	4189311	0.775508	0.0316142	3781019	0.396459	-0.6486	-0.31681	-0.975476	-0.234594	-0.367948	0.0865439	0.146083	0.381493	0.392504	0.39639	0.0227493		1	0	是
899	A222	32	159	84.38	2023-02-08	自然受孕	2023-05-09	1	12w+6	33.3758	4841965	0.780884	0.0337404	2819405	0.397833	-1.04436	1.76159	1.01497	-0.583312	-0.920185	0.0891687	0.0149029	0.3797	0.390527	0.395156	0.0246743		≥3	3	是
900	A222	32	159	84.85	2023-02-08	自然受孕	2023-05-16	2	13w+6	33.5628	2807236	0.764442	0.0286195	2931730	0.39726	0.167576	-1.85658	-0.301907	0.360332	1.47959	0.0943264	0.16183	0.385506	0.391237	0.406523	0.022091		≥3	3	是
901	A222	32	159	85.24	2023-02-08	自然受孕	2023-05-23	3	14w+6	33.7157	4065539	0.793933	0.0330273	5027208	0.40229	2.23378	-0.0628554	1.13105	-1.19634	-0.737856	0.0985408	0.0261824	0.378514	0.390742	0.393971	0.0200112		≥3	3	是
902	A222	32	159	87.04	2023-02-08	自然受孕	2023-05-30	4	15w+6	34.4282	3903200	0.819119	0.0286936	2537073	0.395099	-0.672282	-0.208425	0.639452	0.314724	0.288344	0.118181	0.0197266	0.37919	0.395032	0.405848	0.0245803		≥3	3	是
903	A223	30	168	100.39	2023-01-06	自然受孕	2023-04-08	1	13w+1	35.5681	5875457	0.783095	0.0321772	2908978	0.401391	-1.49462	-0.130835	0.794959	1.01239	-1.86081	0.0691648	0.0626538	0.379293	0.390689	0.406743	0.0163319		≥3	0	是
904	A223	30	168	101.5	2023-01-06	自然受孕	2023-04-22	2	15w+1	35.961	4551666	0.802428	0.0305683	3128059	0.398986	-0.13316	0.121222	-1.47914	-0.164407	-0.643702	0.0799974	0.0815443	0.382519	0.394542	0.404603	0.0307895		≥3	0	是
905	A223	30	168	102.25	2023-01-06	自然受孕	2023-04-29	3	16w+1	36.2271	4835077	0.80431	0.0281261	3117220	0.4044	1.17023	1.86174	-1.68068	-0.388292	2.42138	0.0873321	0.0900015	0.378502	0.392556	0.398867	0.0256419		≥3	0	是
906	A223	30	168	103.24	2023-01-06	自然受孕	2023-05-06	4	17w+1	36.5777	4983790	0.801284	0.0330912	2733149	0.402126	-0.27711	-2.0755	0.0589755	-0.349147	0.0914724	0.0969986	0.0374879	0.377602	0.38869	0.402557	0.0185475		≥3	0	是
907	A224	26	152	73.43	2023-01-04	自然受孕	2023-03-31	1	12w+2	31.7838	4187854	0.793471	0.0324693	3413034	0.405254	0.599736	1.0372	-0.358304	0.485924	0.816441	0.109666	0.00319384	0.381548	0.392035	0.397059	0.0252896		1	0	是
908	A224	26	152	74.36	2023-01-04	自然受孕	2023-04-07	2	13w+2	32.1854	4984190	0.78848	0.028076	2796572	0.403405	1.15661	-0.760341	-0.33925	-1.27295	0.543143	0.120739	0.134723	0.380834	0.395595	0.407251	0.0206035	T18	1	0	是
909	A224	26	152	74.66	2023-01-04	自然受孕	2023-04-21	3	15w+2	32.3148	6138647	0.788202	0.0305783	4522386	0.402413	-1.71384	0.942172	-0.102198	-0.842351	-1.41971	0.124306	0.0263299	0.380219	0.387563	0.397773	0.0187155		1	0	是
910	A224	26	152	75.33	2023-01-04	自然受孕	2023-04-28	4	16w+2	32.6059	5286973	0.79798	0.0374385	3638675	0.401784	0.600074	-0.447409	1.60058	-1.49322	0.85936	0.132331	0.0937834	0.37586	0.393118	0.406335	0.0236113		1	0	是
911	A225	29	163	76.02	2022-12-05	自然受孕	2023-03-11	1	13w+5	28.6125	5380225	0.817144	0.0283983	4171270	0.400179	-0.517072	0.861708	-0.461803	-0.266923	-1.02169	0.0920384	0.0297508	0.367919	0.390332	0.395256	0.0228991		≥3	0	是
912	A225	29	163	77.34	2022-12-05	自然受孕	2023-03-18	2	14w+5	29.1081	3897389	0.785859	0.0300139	2530225	0.398101	-0.0595925	-0.221925	-0.617624	-0.0378021	0.71289	0.105702	0.0422816	0.375594	0.389116	0.401108	0.0257249		≥3	0	是
913	A225	29	163	77.55	2022-12-05	自然受孕	2023-03-25	3	15w+5	29.1886	4867714	0.795887	0.0343476	3538650	0.401167	2.24501	-0.610452	1.62734	0.086094	-1.20561	0.107923	0.0772076	0.381416	0.395106	0.399203	0.0279012		≥3	0	是
914	A225	29	163	78.13	2022-12-05	自然受孕	2023-04-01	4	16w+5	29.4052	4977136	0.799203	0.0273993	3944662	0.40042	0.252268	-1.22823	0.223655	-0.167914	-0.0315592	0.113893	0.115082	0.374129	0.390761	0.403098	0.0244344		≥3	0	是
915	A226	31	161	78.23	2023-01-03	自然受孕	2023-04-10	1	13w+6	30.1809	4069155	0.809548	0.0370465	3620260	0.402874	0.810779	-0.997604	0.24242	-1.82927	0.530265	0.0868076	0.0412702	0.381954	0.387103	0.400514	0.029025		1	0	是
916	A226	31	161	78.72	2023-01-03	自然受孕	2023-05-01	2	16w+6	30.3679	4808716	0.794261	0.0286318	3561888	0.394692	-0.989658	-0.362885	-1.29503	-1.27704	-0.326085	0.0919632	0.00453808	0.374939	0.392902	0.402061	0.0222621		1	0	是
917	A226	31	161	78.81	2023-01-03	自然受孕	2023-05-22	3	19w+6	30.4032	6585630	0.807251	0.0290345	2799300	0.409758	0.430178	-0.0403493	0.749242	-0.29592	-0.144725	0.0929379	0.0552993	0.373886	0.38968	0.398974	0.0210386		1	0	是
918	A226	31	161	79.74	2023-01-03	自然受孕	2023-05-29	4	20w+6	30.7622	3763352	0.775348	0.0303677	3093324	0.394243	-0.123568	0.514332	1.16866	0.275806	0.572953	0.102834	0.0607393	0.381708	0.396244	0.403754	0.023562		1	0	是
919	A227	30	161	84.27	2022-12-28	自然受孕	2023-03-24	1	12w+2	32.5106	5225661	0.808456	0.0334414	3255586	0.399451	-0.231929	-0.0762503	0.714293	0.187965	0.720224	0.0420198	0.11365	0.379114	0.398632	0.407341	0.0190819		1	0	是
920	A227	30	161	85.16	2022-12-28	自然受孕	2023-03-31	2	13w+2	32.8533	3668300	0.799159	0.0394075	2967429	0.400334	0.557948	1.23242	-1.14957	-1.04871	1.51789	0.0514657	0.119247	0.383143	0.39027	0.405685	0.0253932		1	0	是
921	A227	30	161	85.57	2022-12-28	自然受孕	2023-04-21	3	16w+2	33.0108	5033284	0.781343	0.0318086	4102875	0.405493	-1.5043	-1.23987	1.45037	1.02168	2.82472	0.0558082	0.00520151	0.380958	0.38824	0.401348	0.0273138	T18	1	0	是
922	A227	30	161	86.35	2022-12-28	自然受孕	2023-04-28	4	17w+2	33.3129	3698931	0.762888	0.032185	4824813	0.395387	1.39053	0.554875	-0.297783	0.0453631	-0.112738	0.0641377	0.0856257	0.379462	0.387893	0.403416	0.0129985		1	0	是
923	A228	33	162	92.6	2023-01-13	自然受孕	2023-04-11	1	12w+4	35.2855	5261468	0.792258	0.0266819	4502609	0.396492	2.28264	0.916667	1.83661	-0.34923	1.32946	0.0906519	0.0726628	0.381771	0.39533	0.399559	0.0245414		1	0	是
924	A228	33	162	93.46	2023-01-13	自然受孕	2023-04-18	2	13w+4	35.6123	3481985	0.807716	0.0308642	3855681	0.400167	-0.441201	0.510265	0.46474	0.268664	0.692659	0.0996613	0.07657	0.385859	0.390451	0.405293	0.0235605		1	0	是
925	A228	33	162	93.98	2023-01-13	自然受孕	2023-04-25	3	14w+4	35.8108	4715909	0.802488	0.0239588	3463360	0.401269	0.518805	-0.129037	0.416279	0.85279	0.0699439	0.105134	0.0506452	0.378699	0.395835	0.399834	0.0262195		1	0	是
926	A228	33	162	95.22	2023-01-13	自然受孕	2023-05-16	4	17w+4	36.2815	5980393	0.792276	0.0297611	3966723	0.399172	2.05386	-0.50537	2.00767	0.602055	-0.0528378	0.11811	0.108489	0.380864	0.391062	0.402566	0.021911		1	0	是
927	A229	27	157	78.92	2023-01-26	自然受孕	2023-05-02	1	13w+5	32.0171	4483323	0.798467	0.0345092	2977402	0.40788	-0.882059	-1.40961	1.20833	-0.395955	-0.996602	0.0734266	0.0352497	0.37941	0.392628	0.398661	0.0216633		1	0	是
928	A229	27	157	79.77	2023-01-26	自然受孕	2023-05-09	2	14w+5	32.3639	4594447	0.80005	0.0299273	3741190	0.408109	0.0471265	-1.54366	0.46069	-1.18107	0.991034	0.0829869	0.0745012	0.382586	0.38819	0.402423	0.0267063		1	0	是
929	A229	27	157	79.84	2023-01-26	自然受孕	2023-05-16	3	15w+5	32.3923	6040584	0.786473	0.030315	3669815	0.405986	2.30863	0.69862	-0.786064	0.862934	1.03704	0.0837698	0.0142777	0.388426	0.390984	0.403061	0.021792		1	0	是
930	A229	27	157	81.01	2023-01-26	自然受孕	2023-05-23	4	16w+5	32.8659	6645721	0.798534	0.030582	1849039	0.404238	-0.92526	-0.318126	0.901634	-1.04515	-0.501954	0.0968265	0.0643531	0.373987	0.389718	0.390947	0.02544		1	0	是
931	A230	32	158	84.82	2023-02-04	自然受孕	2023-04-30	1	12w+1	33.976	7073466	0.799397	0.0301326	4924152	0.397211	0.955479	-1.51429	0.768716	-0.686448	-1.20125	0.0486102	0.0572144	0.379357	0.386031	0.405013	0.0231934		1	0	是
932	A230	32	158	85.16	2023-02-04	自然受孕	2023-05-07	2	13w+1	34.115	4319475	0.786915	0.0307504	2583777	0.398929	0.473501	0.515379	-0.513158	1.14541	0.0302884	0.0524419	0.140171	0.381266	0.39352	0.399942	0.0196237		1	0	是
933	A230	32	158	85.41	2023-02-04	自然受孕	2023-05-14	3	14w+1	34.2127	3686188	0.800681	0.0263017	1645425	0.402195	-0.363129	0.789607	-0.219161	-0.527161	1.11706	0.0551357	0.045149	0.375994	0.391451	0.398929	0.0246406	T18	1	0	是
934	A230	32	158	86.75	2023-02-04	自然受孕	2023-05-21	4	15w+1	34.7513	5319677	0.802361	0.0291465	3548882	0.402861	0.361854	-2.151	-0.275143	-0.255785	1.74068	0.0699824	0.0733671	0.372886	0.391319	0.4007	0.0268093		1	0	是
935	A231	32	155	79.79	2023-01-03	自然受孕	2023-04-08	1	13w+4	33.2113	5113316	0.805586	0.0295311	3627002	0.394201	-0.332192	1.83822	-1.64377	0.473075	-0.556532	0.0732347	0.0180804	0.382401	0.396529	0.400135	0.0252421		1	0	是
936	A231	32	155	79.81	2023-01-03	自然受孕	2023-04-15	2	14w+4	33.2175	5926679	0.808347	0.0320473	3543327	0.400812	0.760385	1.23509	0.678266	1.33517	-0.120182	0.0734076	0.0708714	0.382297	0.392686	0.401293	0.0290758		1	0	是
937	A231	32	155	80.78	2023-01-03	自然受孕	2023-04-29	3	16w+4	33.625	4840110	0.803852	0.0310468	3651037	0.405751	-0.509569	-1.26626	-1.48861	-0.984144	1.71323	0.0846411	0.113191	0.372299	0.386528	0.401661	0.0245606		1	0	是
938	A231	32	155	81.46	2023-01-03	自然受孕	2023-05-06	4	17w+4	33.9082	4850263	0.802224	0.0283797	2690083	0.402727	-1.75715	-0.804221	0.345458	0.743183	-0.402961	0.0924492	0.0466539	0.377181	0.391134	0.398426	0.0222936		1	0	是
939	A232	28	155	71.03	2022-12-29	自然受孕	2023-04-03	1	13w+4	29.5657	6145478	0.796293	0.0328183	3978679	0.398268	0.813198	0.208349	-1.54655	-0.0286451	-1.01028	0.0851754	0.0348749	0.382175	0.387282	0.40105	0.0260053		1	0	是
940	A232	28	155	71.42	2022-12-29	自然受孕	2023-04-10	2	14w+4	29.7255	4851385	0.804426	0.0338608	4550100	0.405775	1.13233	0.364412	0.956414	1.42109	0.348798	0.0895803	0.100203	0.380453	0.395408	0.392482	0.0211948		1	0	是
941	A232	28	155	71.98	2022-12-29	自然受孕	2023-04-17	3	15w+4	29.9602	5349432	0.778748	0.0269417	2941070	0.401261	0.111539	-1.19053	0.822379	0.960599	2.37773	0.0960519	0.0893925	0.381513	0.393482	0.405238	0.0244349		1	0	是
942	A232	28	155	72.83	2022-12-29	自然受孕	2023-04-24	4	16w+4	30.3129	5160150	0.807498	0.0309823	3770883	0.40193	-0.830127	-0.637105	1.87246	-0.0464116	-0.752163	0.105776	0.0848349	0.380331	0.391486	0.401868	0.0245091		1	0	是
943	A233	26	162	83.01	2023-01-16	自然受孕	2023-04-15	1	12w+5	31.6317	4653731	0.789724	0.0284061	3352734	0.402406	-0.48259	3.08374	-1.18583	-0.75474	-0.473086	0.106925	0.0726742	0.373755	0.388732	0.401618	0.0183511		1	0	是
944	A233	26	162	83.71	2023-01-16	自然受孕	2023-04-22	2	13w+5	31.8966	4184313	0.832657	0.0287951	3505062	0.397814	-1.31718	0.937498	0.9549	-1.29829	-0.103888	0.114228	0.132092	0.377667	0.391477	0.406964	0.0259075		1	0	是
945	A233	26	162	84.42	2023-01-16	自然受孕	2023-05-06	3	15w+5	32.1687	4373159	0.788806	0.0316334	4256499	0.404768	-1.38738	1.39054	-0.215425	-1.00995	0.059078	0.12173	0.0548395	0.374886	0.390747	0.39946	0.022933	T21	1	0	是
946	A233	26	162	84.98	2023-01-16	自然受孕	2023-05-13	4	16w+5	32.3798	2830915	0.754559	0.0327985	3750507	0.40484	1.13239	-0.793425	0.215958	-0.442255	-0.38885	0.127548	0.0431816	0.381655	0.390832	0.407672	0.0279602		1	0	是
947	A234	25	162	90.02	2023-02-19	自然受孕	2023-05-08	1	11w+1	34.3012	5920213	0.818227	0.0315238	4949675	0.396187	-2.05851	-0.307633	-0.414164	-1.20757	0.47836	0.0495927	0.0105275	0.379284	0.394253	0.401628	0.0200794		1	0	是
948	A234	25	162	91.2	2023-02-19	自然受孕	2023-05-15	2	12w+1	34.7517	3169252	0.788771	0.0289975	3308227	0.40259	0.558693	-1.35138	0.415046	-0.143448	-0.65609	0.0620121	-0.0202511	0.375004	0.389426	0.397994	0.019392	T18	1	0	是
949	A234	25	162	91.8	2023-02-19	自然受孕	2023-06-05	3	15w+1	34.9805	4130808	0.806581	0.0335933	4623508	0.397399	-0.384175	0.362437	-1.11134	-0.535742	-0.134651	0.0683196	-0.0483495	0.375415	0.393945	0.405119	0.0213183		1	0	是
950	A234	25	162	92.81	2023-02-19	自然受孕	2023-06-12	4	16w+1	35.3635	4341775	0.801093	0.0333232	3218790	0.40183	-1.32566	-0.050249	-0.902131	1.97807	0.675958	0.0788778	0.0704241	0.376746	0.392057	0.401669	0.0205502	T18	1	0	是
951	A235	30	160	85.81	2022-12-28	自然受孕	2023-03-30	1	13w+1	33.5179	5850398	0.814105	0.0277425	3381427	0.403396	-0.232508	2.31182	0.820607	1.09975	0.13191	0.0673957	0.0954093	0.378745	0.392492	0.396066	0.0119827		≥3	0	是
952	A235	30	160	86.46	2022-12-28	自然受孕	2023-04-06	2	14w+1	33.7749	4751688	0.784218	0.0313389	3311977	0.403051	-0.189051	-0.318163	-2.88615	0.50828	0.689809	0.0744819	-0.00400371	0.381357	0.400908	0.40654	0.0238878		≥3	0	是
953	A235	30	160	86.59	2022-12-28	自然受孕	2023-04-13	3	15w+1	33.8245	5600244	0.779947	0.0272724	3757854	0.397586	1.2023	0.0107044	-0.272773	-0.558492	-1.39064	0.0758494	-0.028193	0.385996	0.394235	0.398269	0.0292615		≥3	0	是
954	A235	30	160	87.73	2022-12-28	自然受孕	2023-04-20	4	16w+1	34.2691	4414627	0.813636	0.0345238	3887358	0.401777	2.39883	-0.941186	-0.444031	2.01685	-0.830233	0.0881043	0.0404554	0.377233	0.383919	0.407719	0.0224145	T18	≥3	0	是
955	A236	28	165	89.2	2023-01-17	自然受孕	2023-04-12	1	12w+1	32.7639	6296363	0.783392	0.0312198	3654369	0.396895	1.82291	0.230342	0.746511	-0.278675	-0.154802	0.110641	0.0500668	0.381834	0.392572	0.397322	0.0222611	T18	1	0	是
956	A236	28	165	89.5	2023-01-17	自然受孕	2023-04-19	2	13w+1	32.8746	5162525	0.774796	0.0334206	3983629	0.400215	1.62699	-0.783851	0.430621	-0.0368637	-1.57446	0.113693	0.0131283	0.380819	0.387974	0.397176	0.0220523		1	0	是
957	A236	28	165	90.26	2023-01-17	自然受孕	2023-04-26	3	14w+1	33.1526	5220249	0.809347	0.0315459	2982246	0.398741	1.61589	-1.03845	-1.35426	-1.93023	0.190549	0.121357	0.0242783	0.384632	0.391421	0.393437	0.0247592	T18	1	0	是
958	A236	28	165	90.82	2023-01-17	自然受孕	2023-05-03	4	15w+1	33.3576	5536395	0.796744	0.0301753	3375949	0.400063	0.928735	-0.104195	1.48288	1.09457	0.921529	0.127006	0.0883976	0.380937	0.392333	0.402829	0.0236893		1	0	是
959	A237	34	170	93.54	2023-02-11	自然受孕	2023-05-13	1	13w+0	32.3651	3277315	0.83177	0.0325463	4021915	0.395342	-0.454516	-0.903303	1.05573	-0.0547718	-0.13126	0.0989424	0.06386	0.377618	0.395207	0.392123	0.0231984		1	0	是
960	A237	34	170	94.08	2023-02-11	自然受孕	2023-05-20	2	14w+0	32.5537	4686230	0.802855	0.0274279	4301716	0.402493	0.171173	-0.862489	1.43774	-1.01553	-1.6404	0.104142	0.0450817	0.377291	0.387955	0.401991	0.0201233		1	0	是
961	A237	34	170	94.83	2023-02-11	自然受孕	2023-06-03	3	16w+0	32.8141	4901581	0.792441	0.0265186	3794421	0.397718	-1.5306	0.509764	-0.9729	-0.00772867	-0.247917	0.11132	-0.0275969	0.376534	0.39037	0.398765	0.0253325		1	0	是
962	A237	34	170	96.1	2023-02-11	自然受孕	2023-06-17	4	18w+0	33.2519	3962290	0.788345	0.0287316	4063423	0.400699	-0.777833	1.08888	1.90462	1.07727	-1.30009	0.123391	0.0911108	0.381322	0.386366	0.398381	0.0301558		1	0	是
963	A238	30	158	76.8	2023-02-07	自然受孕	2023-05-07	1	12w+5	30.7633	4707957	0.822898	0.031202	4158157	0.403332	-0.873035	0.868984	1.20562	0.0816607	-0.265336	0.105485	0.01445	0.381401	0.394924	0.401723	0.0278623		1	0	是
964	A238	30	158	77.48	2023-02-07	自然受孕	2023-05-14	2	13w+5	31.0369	4005742	0.77956	0.029332	3990867	0.399441	-1.09017	-0.00517325	1.1568	0.3034	-1.40079	0.113028	-0.0212539	0.38306	0.386402	0.397514	0.0223266		1	0	是
965	A238	30	158	77.56	2023-02-07	自然受孕	2023-05-28	3	15w+5	31.0675	4906677	0.80694	0.02919	3386940	0.401989	1.41266	0.0910405	-1.21017	1.05979	-2.0427	0.113871	0.061322	0.374203	0.39004	0.406373	0.0234891		1	0	是
966	A238	30	158	78.54	2023-02-07	自然受孕	2023-06-11	4	17w+5	31.4601	2987629	0.806114	0.0330167	3429985	0.400526	0.500048	-0.757546	-0.0680292	-0.916928	0.851779	0.124694	0.0945646	0.377013	0.394547	0.399738	0.0173463		1	0	是
967	A239	27	148	63.72	2023-01-18	自然受孕	2023-04-22	1	13w+3	29.0904	4968580	0.789158	0.0290876	4000063	0.400452	0.264507	0.295147	0.188279	-0.249282	0.259731	0.116203	-0.0119096	0.376461	0.391205	0.399902	0.0242099		1	0	是
968	A239	27	148	64.33	2023-01-18	自然受孕	2023-04-29	2	14w+3	29.3669	4087179	0.820672	0.0331647	3218987	0.397589	-0.0113266	0.998705	-1.36851	0.690309	-1.16421	0.123825	0.0206066	0.379089	0.390684	0.402037	0.0234827		1	0	是
969	A239	27	148	64.83	2023-01-18	自然受孕	2023-05-13	3	16w+3	29.5958	5595567	0.786544	0.0283401	3453445	0.401804	0.985935	-0.971891	-0.20147	-1.39513	-1.41206	0.130137	0.0895698	0.38027	0.393997	0.399625	0.0177634		1	0	是
970	A239	27	148	65.92	2023-01-18	自然受孕	2023-05-20	4	17w+3	30.0928	2807380	0.797428	0.029766	3482573	0.395592	0.884638	0.999246	0.777501	1.19726	-1.2283	0.143839	0.0685901	0.372969	0.390304	0.396111	0.0191082		1	0	是
971	A240	25	165	93.88	2022-12-31	自然受孕	2023-04-06	1	13w+5	34.4844	4737005	0.803513	0.0281927	2398728	0.401374	-0.904862	-0.649697	0.314903	-1.07787	-0.536864	0.0826445	0.116406	0.381059	0.385263	0.405232	0.0275422		1	0	是
972	A240	25	165	93.95	2022-12-31	自然受孕	2023-04-13	2	14w+5	34.51	4484821	0.832441	0.0292975	3791411	0.404577	-2.00382	0.430203	0.241265	0.268726	1.20141	0.083349	0.0611457	0.377523	0.390797	0.404842	0.0253785		1	0	是
973	A240	25	165	95.1	2022-12-31	自然受孕	2023-04-20	3	15w+5	34.9296	5596700	0.806913	0.0272668	3962374	0.397487	-1.17847	-1.38844	1.44681	0.177304	0.379542	0.0949168	0.0532861	0.382701	0.387906	0.399439	0.0227482		1	0	是
974	A240	25	165	96.61	2022-12-31	自然受孕	2023-04-27	4	16w+5	35.4851	3183708	0.823599	0.0317083	3504832	0.401019	-0.494871	0.171146	-0.754624	-0.594296	-0.957402	0.110232	0.131467	0.380845	0.39397	0.397922	0.0240688		1	0	是
975	A241	27	156	70.88	2023-02-20	自然受孕	2023-05-09	1	11w+1	29.1237	4170987	0.78683	0.0337386	4849792	0.394345	-0.00324293	1.3107	0.79309	0.216361	0.977791	0.0781246	0.0955359	0.381684	0.387696	0.404181	0.0231102		1	0	是
976	A241	27	156	70.88	2023-02-20	自然受孕	2023-05-16	2	12w+1	29.1258	5377794	0.771631	0.0312566	3421692	0.401072	1.50341	-0.0782465	1.06763	-0.192239	-1.39129	0.078181	0.113637	0.37944	0.387522	0.386088	0.020649		1	0	是
977	A241	27	156	71.2	2023-02-20	自然受孕	2023-05-30	3	14w+1	29.2564	5283030	0.811012	0.0352018	3968748	0.402444	0.634769	-1.58276	-1.30712	0.893945	1.67741	0.0817821	0.0718831	0.384118	0.386169	0.403678	0.0272495		1	0	是
978	A241	27	156	73.25	2023-02-20	自然受孕	2023-06-06	4	15w+1	30.099	5037436	0.773379	0.0259459	3935253	0.400902	0.685445	1.63137	-1.99069	-1.34524	-0.250482	0.10501	-0.0260182	0.376521	0.392907	0.394624	0.0234882		1	0	是
979	A242	30	157	73.48	2022-12-27	自然受孕	2023-03-30	1	13w+2	29.811	4972563	0.777658	0.0283992	4118006	0.399168	0.810478	-0.821921	0.960575	1.29769	1.43238	0.0931227	0.016959	0.373394	0.392814	0.398057	0.0230343		1	0	是
980	A242	30	157	74.02	2022-12-27	自然受孕	2023-04-06	2	14w+2	30.0283	3098954	0.806848	0.0319227	3851963	0.402526	-0.130426	-0.980503	-0.250716	-0.252829	-1.01678	0.0991138	0.0328086	0.38163	0.391472	0.408162	0.0171526	T18	1	0	是
981	A242	30	157	74.67	2022-12-27	自然受孕	2023-04-13	3	15w+2	30.2933	5511056	0.796885	0.032223	3410456	0.396729	-1.07408	-0.615504	2.3952	-0.741781	-0.0304303	0.106419	0.0362027	0.376184	0.394132	0.397053	0.0254755	T21	1	0	是
982	A242	30	157	75.18	2022-12-27	自然受孕	2023-04-20	4	16w+2	30.5002	4902875	0.810379	0.031377	3957550	0.396949	-0.897543	-0.995564	0.318634	-1.06295	-0.510396	0.112122	0.0678817	0.377044	0.392072	0.402959	0.0224473		1	0	是
983	A243	27	165	89.9	2023-01-18	自然受孕	2023-04-10	1	11w+5	33.0201	2959025	0.81914	0.035294	3732929	0.407047	-1.35723	0.197234	-0.027535	1.07992	0.340872	0.0990553	0.127896	0.386286	0.389271	0.405827	0.0202229		≥3	0	是
984	A243	27	165	90.24	2023-01-18	自然受孕	2023-04-24	2	13w+5	33.1451	4530255	0.811361	0.0350999	3725679	0.399738	-1.2927	0.333169	-1.73092	-1.53858	-0.970335	0.102501	0.00597497	0.375672	0.387364	0.405378	0.0232494		≥3	0	是
985	A243	27	165	91.05	2023-01-18	自然受孕	2023-05-01	3	14w+5	33.4447	5609379	0.803433	0.0264451	4070818	0.398944	-1.51721	-0.361104	-0.809397	0.137965	-1.22479	0.110763	0.0662005	0.374331	0.394847	0.399593	0.0214849		≥3	0	是
986	A243	27	165	92.43	2023-01-18	自然受孕	2023-05-15	4	16w+5	33.9511	5370065	0.80597	0.0293217	4109346	0.407426	0.859176	0.822325	-1.3787	-0.59617	-0.9497	0.124724	0.0373973	0.376662	0.397855	0.403388	0.0255423		≥3	0	是
987	A244	30	159	73.41	2023-03-02	自然受孕	2023-05-30	1	12w+5	29.0379	4091955	0.799884	0.0265148	3542952	0.406048	-1.21462	0.445794	2.84874	-0.768513	1.76589	0.127799	0.076636	0.380698	0.395206	0.402856	0.0228953		1	0	是
988	A244	30	159	74.46	2023-03-02	自然受孕	2023-06-06	2	13w+5	29.4541	5565174	0.823253	0.0276282	3267064	0.401352	0.619055	-1.27914	-1.27963	-0.160749	0.240161	0.139273	0.0494951	0.37726	0.391824	0.399593	0.0288097		1	0	是
989	A244	30	159	74.91	2023-03-02	自然受孕	2023-06-13	3	14w+5	29.6329	4316279	0.798502	0.0311596	4512072	0.397271	2.34538	0.659618	0.621393	0.0587807	1.02858	0.144203	0.0156674	0.382283	0.387571	0.395682	0.023646		1	0	是
990	A244	30	159	75.66	2023-03-02	自然受孕	2023-06-20	4	15w+5	29.9283	5061968	0.809783	0.0314444	3587564	0.396912	-0.198028	-1.299	1.34149	-0.369025	-0.762261	0.152345	-0.00233822	0.375854	0.392188	0.403056	0.0273976		1	0	是
991	A245	27	154	72.95	2023-01-11	自然受孕	2023-04-09	1	12w+4	30.7589	5585221	0.783668	0.0283194	3276346	0.40275	-0.184008	-0.0837793	-0.323812	-0.747675	-0.11136	0.0449876	0.0229272	0.377563	0.392814	0.40116	0.0220828	T18	1	0	是
992	A245	27	154	73.58	2023-01-11	自然受孕	2023-04-16	2	13w+4	31.0242	5070217	0.798305	0.0313069	2863128	0.398355	0.838738	-0.273474	0.144383	0.729049	-0.0920826	0.052304	0.0254052	0.379068	0.390451	0.406523	0.0232089		1	0	是
993	A245	27	154	74.15	2023-01-11	自然受孕	2023-04-23	3	14w+4	31.2677	4071451	0.767862	0.0284646	3744867	0.398644	-0.0145075	-0.798863	-1.08185	0.661119	-0.275674	0.0590148	0.00830987	0.378713	0.389232	0.405324	0.0235358		1	0	是
994	A245	27	154	74.83	2023-01-11	自然受孕	2023-04-30	4	15w+4	31.5546	5481302	0.799792	0.0311628	3829807	0.396634	-0.763833	1.1262	-0.00597734	1.64882	-0.138689	0.066924	0.0104514	0.379507	0.394712	0.400418	0.0197683		1	0	是
995	A246	28	161	76.26	2023-02-01	自然受孕	2023-05-05	1	13w+2	29.419	6110699	0.775475	0.0307866	2724067	0.401887	-1.41954	0.0258032	-0.361006	-0.988746	0.295846	0.0899893	0.0794611	0.376812	0.390732	0.401153	0.0210553		1	0	是
996	A246	28	161	76.8	2023-02-01	自然受孕	2023-05-12	2	14w+2	29.6302	3806754	0.795733	0.02969	2571602	0.395755	0.0933119	0.518567	-0.753345	-1.00812	-0.79241	0.095812	0.130223	0.379717	0.394284	0.393002	0.0211627		1	0	是
997	A246	28	161	77.77	2023-02-01	自然受孕	2023-06-02	3	17w+2	30.0016	4521885	0.79413	0.0278234	3682670	0.400715	-0.427151	-0.0451953	0.596977	-0.815206	0.770284	0.106048	0.00762568	0.378948	0.393787	0.407362	0.0195045		1	0	是
998	A246	28	161	78.77	2023-02-01	自然受孕	2023-06-09	4	18w+2	30.3892	5657141	0.812247	0.0291894	2955446	0.39983	0.392367	-0.884305	-0.832739	-1.14736	1.7952	0.116736	0.0658793	0.376691	0.39311	0.39989	0.0258904		1	0	是
999	A247	26	159	83.96	2022-12-15	自然受孕	2023-03-12	1	12w+3	33.2122	3880665	0.78812	0.0318303	4526848	0.397988	0.282014	0.581195	-1.54502	1.98413	-0.0604491	0.0963136	0.0749992	0.378625	0.389822	0.399212	0.0257708	T18	≥3	0	是
1000	A247	26	159	84.2	2022-12-15	自然受孕	2023-03-26	2	14w+3	33.3046	3050289	0.787792	0.0291098	2746435	0.403088	1.29803	-0.796853	0.82299	-2.50954	0.519887	0.0988617	0.0310772	0.381384	0.397436	0.395754	0.0215466		≥3	0	是
1001	A247	26	159	84.91	2022-12-15	自然受孕	2023-04-02	3	15w+3	33.5846	4222713	0.768229	0.0295755	2426209	0.40583	0.600219	0.849551	0.201998	-1.4118	0.210473	0.106581	0.0590518	0.379261	0.387881	0.400142	0.0256496		≥3	0	是
1002	A247	26	159	85.98	2022-12-15	自然受孕	2023-04-09	4	16w+3	34.0088	5717292	0.806991	0.0275206	3498492	0.402448	1.13641	2.41707	-1.62285	-0.759334	-0.0368397	0.118273	0.0633562	0.379963	0.385641	0.399864	0.0229219		≥3	0	是
1003	A248	34	160	82.72	2023-02-18	自然受孕	2023-05-15	1	12w+2	32.3117	3392563	0.813991	0.0292756	3888425	0.401335	0.0696744	0.34317	-0.703823	-0.239634	0.447906	0.070999	0.119831	0.381283	0.398706	0.399931	0.0202359		≥3	0	是
1004	A248	34	160	83.07	2023-02-18	自然受孕	2023-05-29	2	14w+2	32.4499	4458596	0.79434	0.0304056	3662866	0.404119	0.815919	0.674747	0.851246	-0.147945	-0.0573442	0.0748095	0.0913517	0.383582	0.393912	0.404122	0.0270058		≥3	0	是
1005	A248	34	160	84.25	2023-02-18	自然受孕	2023-06-05	3	15w+2	32.9099	5617193	0.819843	0.0284611	3461510	0.403614	-0.247315	0.437214	-0.997512	1.01481	-0.869435	0.0874887	0.142545	0.378053	0.395232	0.396262	0.029574		≥3	0	是
1006	A248	34	160	84.74	2023-02-18	自然受孕	2023-06-12	4	16w+2	33.1023	4741231	0.791595	0.0294175	3823753	0.399229	-0.153637	1.25095	0.774895	1.28079	-0.0889102	0.0927948	0.08079	0.376432	0.392057	0.396796	0.0242694	T21	≥3	0	是
1007	A249	29	162	85.54	2023-02-09	自然受孕	2023-05-13	1	13w+2	32.5941	5239036	0.782738	0.0274352	2992067	0.403147	0.0746809	-1.24918	-0.327475	-1.04154	1.21697	0.0479247	0.125938	0.384534	0.397267	0.403868	0.0184346		≥3	3	是
1008	A249	29	162	86.16	2023-02-09	自然受孕	2023-05-20	2	14w+2	32.8308	6250996	0.801144	0.0325426	3713695	0.395941	-1.11026	-0.956587	-1.41796	0.225096	0.569933	0.0544486	0.114629	0.38547	0.394838	0.404508	0.0246097		≥3	3	是
1009	A249	29	162	86.8	2023-02-09	自然受孕	2023-05-27	3	15w+2	33.0743	5558644	0.807976	0.0365754	2944725	0.403061	-1.20558	0.0739198	0.4708	-1.688	0.39538	0.0611611	0.121754	0.3831	0.38753	0.404123	0.0229852		≥3	3	是
1010	A249	29	162	87.8	2023-02-09	自然受孕	2023-06-03	4	16w+2	33.4558	5262272	0.775396	0.0293001	2965961	0.403259	-0.290661	-0.0597345	-2.4889	0.891521	-0.113843	0.0716801	0.116964	0.380609	0.391545	0.397921	0.0208289		≥3	3	是
1011	A250	29	158	81.28	2023-01-10	自然受孕	2023-04-12	1	13w+1	32.558	5166343	0.773272	0.0317627	3626497	0.401119	-1.40165	-1.15087	-0.64684	-0.874287	0.552906	0.0917167	-0.0320178	0.376746	0.394652	0.401373	0.0260488		1	0	是
1012	A250	29	158	82.25	2023-01-10	自然受孕	2023-04-19	2	14w+1	32.9494	3587314	0.798413	0.034842	3847434	0.399984	0.0956826	-1.7538	-0.0859842	0.444844	-2.02956	0.102507	0.0719142	0.381071	0.39085	0.400516	0.0221408		1	0	是
1013	A250	29	158	82.98	2023-01-10	自然受孕	2023-04-26	3	15w+1	33.2391	5499697	0.8049	0.0294127	2919036	0.402888	0.798317	-0.471632	0.250922	-0.994964	-0.0686947	0.110493	0.0886603	0.377495	0.395273	0.393929	0.0190446		1	0	是
1014	A250	29	158	83.8	2023-01-10	自然受孕	2023-05-03	4	16w+1	33.5698	5215282	0.762677	0.0293997	2424705	0.395248	-0.882446	1.64518	0.257004	0.0168929	-1.49767	0.11961	0.00770013	0.376647	0.388705	0.402891	0.0237116	T13T18	1	0	是
1015	A251	23	163	87.48	2023-01-14	自然受孕	2023-04-07	1	11w+6	32.9259	5082705	0.772218	0.0322613	2805049	0.400689	0.0519891	2.24416	0.114575	-0.00742458	-0.405456	0.062104	0.144731	0.376923	0.393274	0.406156	0.0243257		≥3	3	是
1016	A251	23	163	88.97	2023-01-14	自然受孕	2023-04-14	2	12w+6	33.4882	4751065	0.802319	0.0278448	2099026	0.396524	-1.54098	0.835205	1.38496	-1.07277	-1.40029	0.0776064	0.0361827	0.378658	0.39387	0.396466	0.0239923		≥3	3	是
1017	A251	23	163	89.13	2023-01-14	自然受孕	2023-04-21	3	13w+6	33.5455	3479488	0.811002	0.0299962	3642665	0.394502	0.934876	-1.62033	1.71463	0.379613	1.26751	0.0791858	0.0550627	0.383206	0.389153	0.394687	0.0279913		≥3	3	是
1018	A251	23	163	90.41	2023-01-14	自然受孕	2023-04-28	4	14w+6	34.0276	4843346	0.792025	0.0289469	3973076	0.403388	-0.357175	0.749615	1.83194	3.27591	-0.688712	0.0924767	0.0527511	0.38179	0.389244	0.396096	0.0249226		≥3	3	是
1019	A252	30	159	83.55	2023-02-27	自然受孕	2023-06-01	1	13w+3	33.0501	5897717	0.815661	0.027802	4855491	0.401417	1.53052	-0.540184	-1.31131	0.0203573	-0.488652	0.0895509	-0.0519292	0.380466	0.391445	0.40297	0.0273515		≥3	0	是
1020	A252	30	159	83.89	2023-02-27	自然受孕	2023-06-08	2	14w+3	33.1849	4110692	0.788545	0.0316357	2900472	0.39772	0.0418094	0.128003	-0.806461	-0.416219	1.23531	0.0932683	-0.0765083	0.37817	0.395424	0.399429	0.0259433		≥3	0	是
1021	A252	30	159	84.43	2023-02-27	自然受孕	2023-06-15	3	15w+3	33.3976	2972292	0.795227	0.0300909	3206551	0.401979	1.85986	0.67751	-1.25868	-0.515187	0.81325	0.0991331	0.0104998	0.383844	0.394158	0.395562	0.0254577		≥3	0	是
1022	A252	30	159	85.79	2023-02-27	自然受孕	2023-06-22	4	16w+3	33.9338	6455911	0.817893	0.0364643	3470464	0.408197	0.334887	1.65993	-0.418446	-0.360501	-0.342568	0.113914	0.122978	0.380313	0.385952	0.405558	0.0225211		≥3	0	是
1023	A253	25	162	73.65	2022-12-09	自然受孕	2023-03-10	1	13w+0	28.0649	4156103	0.7965	0.0226246	3721373	0.403798	-0.189665	0.134385	0.305341	0.168807	-2.01983	0.109765	0.0853167	0.377279	0.390857	0.405055	0.0257896		1	0	是
1024	A253	25	162	74.28	2022-12-09	自然受孕	2023-03-24	2	15w+0	28.3047	5788007	0.798106	0.0322558	2970345	0.398186	1.01206	-0.703421	0.187062	-0.871752	0.83701	0.116376	0.0108219	0.375692	0.393519	0.401702	0.0284823		1	0	是
1025	A253	25	162	75.22	2022-12-09	自然受孕	2023-03-31	3	16w+0	28.6618	5293733	0.784269	0.0282065	4222877	0.397375	0.529949	0.764942	-0.231192	1.52164	-0.373348	0.126219	0.0911268	0.380489	0.389788	0.406996	0.021212		1	0	是
1026	A253	25	162	75.85	2022-12-09	自然受孕	2023-04-07	4	17w+0	28.9019	6283312	0.798721	0.0296839	3273864	0.403853	-0.55552	0.819764	-0.155301	0.602384	-0.705914	0.132839	0.101579	0.376318	0.393877	0.401205	0.0254942		1	0	是
1027	A254	26	165	85.93	2023-01-31	自然受孕	2023-05-04	1	13w+2	31.5633	4656011	0.788089	0.027468	4263359	0.398065	0.70225	0.903844	-0.418084	0.923413	-0.53925	0.108235	0.0644711	0.375222	0.388144	0.395393	0.0243704		1	0	是
1028	A254	26	165	86.05	2023-01-31	自然受孕	2023-05-11	2	14w+2	31.6073	4408680	0.770824	0.0320712	2367982	0.403204	0.630874	1.14379	-0.86065	1.38366	-1.11948	0.109448	0.0939557	0.376245	0.385221	0.397251	0.0238205		1	0	是
1029	A254	26	165	87.91	2023-01-31	自然受孕	2023-05-18	3	15w+2	32.2897	6354654	0.783214	0.0342165	3431514	0.399283	0.372918	0.288754	-0.733647	-1.08935	-1.41889	0.128261	0.0656985	0.371775	0.395578	0.396584	0.02834		1	0	是
1030	A254	26	165	88.15	2023-01-31	自然受孕	2023-05-25	4	16w+2	32.3766	6760824	0.794152	0.0318246	3799810	0.399476	-0.356464	-0.943264	-0.829051	-0.936922	-1.01225	0.130656	0.0511597	0.381895	0.391802	0.399087	0.0228391		1	0	是
1031	A255	31	162	84.34	2022-12-22	自然受孕	2023-03-20	1	12w+4	32.1364	5001234	0.800165	0.0279566	3192303	0.402781	-0.0502266	0.133218	-0.507211	0.328528	1.08314	0.0542065	0.0528495	0.375706	0.388912	0.402738	0.0252219	T13T18	1	0	是
1032	A255	31	162	84.34	2022-12-22	自然受孕	2023-03-27	2	13w+4	32.1364	4858906	0.813682	0.0349318	3202093	0.397562	0.878863	-1.76214	-1.39454	-0.479894	-1.0453	0.0542067	0.0661801	0.378506	0.389281	0.399827	0.0161337		1	0	是
1033	A255	31	162	85.21	2022-12-22	自然受孕	2023-04-03	3	14w+4	32.4694	5406982	0.798295	0.0300221	3086787	0.399019	1.12469	1.1508	1.23288	0.511161	-0.323865	0.0633857	0.0791175	0.377198	0.389271	0.400532	0.0242865		1	0	是
1034	A255	31	162	85.86	2022-12-22	自然受孕	2023-04-17	4	16w+4	32.7169	4052463	0.795815	0.0309677	3624109	0.396194	0.297891	0.505667	1.95112	-0.0697608	0.524438	0.0702092	0.0458824	0.37779	0.395651	0.401648	0.0207631	T18	1	0	是
1035	A256	27	158	83.23	2022-12-03	自然受孕	2023-03-07	1	13w+3	33.342	5172891	0.814252	0.0303382	4464270	0.400344	-0.806875	0.702696	-1.30888	0.70594	0.445658	0.102818	0.0351503	0.382506	0.394054	0.399147	0.0252807	T13T18	1	0	是
1036	A256	27	158	83.68	2022-12-03	自然受孕	2023-03-14	2	14w+3	33.5211	3748916	0.833815	0.0298784	2806536	0.401429	0.753813	0.161088	1.25552	-1.60707	-1.94901	0.107757	0.0566506	0.373019	0.389623	0.399485	0.0174426		1	0	是
1037	A256	27	158	84.1	2022-12-03	自然受孕	2023-03-21	3	15w+3	33.6895	4411518	0.796442	0.0306978	3477355	0.406409	0.149893	-2.39122	0.113244	0.702752	1.46172	0.112399	0.0044942	0.378655	0.388424	0.39841	0.0192026		1	0	是
1038	A256	27	158	85.17	2022-12-03	自然受孕	2023-03-28	4	16w+3	34.1174	5457274	0.815326	0.0276288	3199280	0.404642	1.13737	-0.609687	0.0267545	-1.84553	0.177941	0.124195	0.0292764	0.371384	0.386821	0.401005	0.0221399		1	0	是
1039	A257	23	166	81.97	2023-01-24	自然受孕	2023-04-15	1	11w+4	29.7476	3965904	0.804986	0.0336582	4573673	0.400045	-1.60143	0.944324	0.058457	-0.0183324	0.999696	0.0764975	0.0820254	0.378074	0.390998	0.401084	0.0268365		1	0	是
1040	A257	23	166	82.2	2023-01-24	自然受孕	2023-04-22	2	12w+4	29.8303	5510863	0.796582	0.0322587	4946693	0.39018	-0.74416	-0.273694	0.457154	0.4705	-0.937292	0.0787771	0.0809272	0.378533	0.393743	0.402739	0.0162464	T13T18	1	0	是
1041	A257	23	166	82.25	2023-01-24	自然受孕	2023-04-29	3	13w+4	29.8475	5177058	0.769009	0.0306918	3912152	0.399655	0.532656	0.837036	0.102714	-0.794857	-0.44823	0.0792522	0.0825178	0.374521	0.384812	0.403858	0.0256039		1	0	是
1042	A257	23	166	83.94	2023-01-24	自然受孕	2023-05-06	4	14w+4	30.4623	6068875	0.783257	0.0330845	3597205	0.396291	-1.35293	-0.937624	-0.860917	1.5007	-0.268934	0.0962012	0.06513	0.374974	0.388601	0.396586	0.0160101		1	0	是
1043	A258	34	165	83.27	2022-12-15	自然受孕	2023-03-07	1	11w+5	30.5863	6769568	0.789398	0.0270998	4539633	0.397525	2.74869	0.258121	0.1381	0.218127	0.652135	0.0538123	0.024903	0.376246	0.388597	0.409638	0.0178174		≥3	1	是
1044	A258	34	165	83.87	2022-12-15	自然受孕	2023-03-21	2	13w+5	30.8049	4145479	0.781125	0.0334702	3214470	0.406278	-0.851797	-0.548027	0.87454	-1.60976	-1.22109	0.0598373	0.0440187	0.377495	0.39437	0.402284	0.0208241		≥3	1	是
1045	A258	34	165	84.44	2022-12-15	自然受孕	2023-03-28	3	14w+5	31.0154	5070277	0.780362	0.0310595	3507937	0.398958	0.447211	-0.649155	-0.23591	1.56194	-0.479178	0.0656403	0.0539652	0.378598	0.390312	0.402822	0.0233184		≥3	1	是
1046	A258	34	165	84.92	2022-12-15	自然受孕	2023-04-04	4	15w+5	31.1934	6188467	0.791547	0.0318636	4310524	0.401989	-1.72797	-0.185836	-1.22442	0.310591	0.625165	0.0705474	0.0459229	0.379622	0.387561	0.404994	0.0238674		≥3	1	是
1047	A259	21	163	79.7	2023-01-21	自然受孕	2023-04-27	1	13w+5	29.9961	4886858	0.811946	0.029216	3625771	0.398351	2.20505	1.71476	-1.6513	-0.276166	1.0942	0.117259	0.0691269	0.372961	0.390875	0.399698	0.0230197		1	0	是
1048	A259	21	163	80.42	2023-01-21	自然受孕	2023-05-04	2	14w+5	30.2696	4070388	0.783966	0.0283143	3204466	0.394988	0.725815	0.172215	0.622706	0.725	-0.905279	0.1248	0.0052436	0.37658	0.391847	0.397837	0.0279265		1	0	是
1049	A259	21	163	81.07	2023-01-21	自然受孕	2023-05-11	3	15w+5	30.5126	3741297	0.799485	0.0289661	3683242	0.398647	-0.513907	0.222438	-0.0639213	-1.25022	1.41211	0.131499	0.0781725	0.374311	0.390105	0.398696	0.0170888		1	0	是
1050	A259	21	163	81.77	2023-01-21	自然受孕	2023-06-01	4	18w+5	30.7755	6036998	0.794685	0.0333353	3224606	0.402522	0.261132	1.59184	-0.593243	0.00167062	-0.132609	0.138747	0.0873488	0.376189	0.392551	0.403129	0.0219225		1	0	是
1051	A260	30	161	87.58	2022-12-23	自然受孕	2023-03-18	1	12w+1	33.7865	7184886	0.809573	0.0334858	4904782	0.400595	-0.710477	-0.287695	0.225603	0.283132	-0.19245	0.0983331	0.0264941	0.378477	0.388467	0.40178	0.0273005		1	0	是
1052	A260	30	161	88.3	2022-12-23	自然受孕	2023-03-25	2	13w+1	34.0658	3693690	0.798293	0.0347672	3271302	0.400014	-1.71945	0.517725	-0.695993	-2.9213	0.673253	0.106033	0.0474498	0.380065	0.394095	0.4041	0.0221683		1	0	是
1053	A260	30	161	88.62	2022-12-23	自然受孕	2023-04-01	3	14w+1	34.1874	4802126	0.795206	0.030303	4231164	0.3996	-1.08946	-0.723091	-0.0823686	-0.410089	0.876164	0.109386	0.0577121	0.374396	0.392249	0.390689	0.0177598		1	0	是
1054	A260	30	161	89.73	2022-12-23	自然受孕	2023-04-08	4	15w+1	34.6163	3195140	0.788987	0.0283867	3549958	0.393695	-0.911419	0.848356	0.285876	-0.690619	-0.758346	0.12121	0.0688982	0.379099	0.389952	0.400818	0.0238669		1	0	是
1055	A261	32	157	84.34	2022-12-10	自然受孕	2023-03-08	1	12w+4	34.2157	4763004	0.81105	0.0345397	4513607	0.402932	1.14134	-1.34698	-2.03889	0.355527	0.86458	0.0703608	0.0502166	0.381512	0.392349	0.396708	0.0241462		1	0	是
1056	A261	32	157	84.36	2022-12-10	自然受孕	2023-03-15	2	13w+4	34.2236	4402232	0.814748	0.0261893	4223886	0.398868	0.466209	-0.0558261	-0.984321	1.11319	-0.948963	0.0705791	0.0567063	0.377579	0.392071	0.401517	0.0283422		1	0	是
1057	A261	32	157	85.35	2022-12-10	自然受孕	2023-03-22	3	14w+4	34.6258	4684766	0.79801	0.0300355	3078796	0.398657	-0.370388	1.12772	-1.32164	0.147656	0.838568	0.0816684	0.0841095	0.373977	0.39113	0.40151	0.0226915		1	0	是
1058	A261	32	157	86.8	2022-12-10	自然受孕	2023-03-29	4	15w+4	35.215	7467647	0.84662	0.0321398	3753617	0.395569	-0.256258	1.33844	-1.23731	-0.802167	-0.530416	0.0979107	0.085682	0.37499	0.39267	0.396689	0.0256306		1	0	是
1059	A262	27	167	93.19	2023-02-14	自然受孕	2023-05-11	1	12w+2	33.4137	3357301	0.797674	0.0272651	3443417	0.397848	1.07227	-0.0864713	1.5525	-0.0767884	-0.786909	0.0946839	0.0619002	0.38037	0.394602	0.403031	0.0252643		1	0	是
1060	A262	27	167	93.69	2023-02-14	自然受孕	2023-05-18	2	13w+2	33.5953	5109982	0.84142	0.0261668	3913638	0.397915	-1.0042	-2.38974	1.1836	-1.01023	1.05902	0.0996904	0.0637658	0.379052	0.394916	0.404296	0.0174239		1	0	是
1061	A262	27	167	94.5	2023-02-14	自然受孕	2023-05-25	3	14w+2	33.8851	6450770	0.795718	0.0318248	3515520	0.401308	0.599403	1.64525	0.764336	-1.0085	0.470278	0.107679	0.0114577	0.380185	0.387123	0.397786	0.0271862		1	0	是
1062	A262	27	167	95.45	2023-02-14	自然受孕	2023-06-08	4	16w+2	34.2267	4111353	0.774242	0.0349499	3890113	0.402016	-0.934365	-0.622542	-0.370783	-2.50341	-1.21797	0.117097	-0.00578126	0.375912	0.389674	0.395401	0.0213478		1	0	是
1063	A263	30	157	72.34	2022-12-28	自然受孕	2023-03-26	1	12w+4	29.3467	3911921	0.776424	0.0285008	3464323	0.408356	0.716654	0.718177	1.18453	-0.260967	0.87023	0.0685165	0.0987116	0.382231	0.387197	0.396815	0.0242216	T21	1	0	是
1064	A263	30	157	72.88	2022-12-28	自然受孕	2023-04-02	2	13w+4	29.5668	4742554	0.784694	0.0285783	4241951	0.403621	1.25694	-1.69664	-1.22114	0.587795	-0.267426	0.0745832	0.0557103	0.382651	0.386145	0.401718	0.0285534		1	0	是
1065	A263	30	157	73.16	2022-12-28	自然受孕	2023-04-09	3	14w+4	29.6823	5941367	0.819816	0.0278744	3776170	0.392865	-0.437376	-0.446154	-1.99597	0.271446	0.568429	0.0777696	0.126706	0.376533	0.392079	0.400755	0.0238443		1	0	是
1066	A263	30	157	73.9	2022-12-28	自然受孕	2023-04-30	4	17w+4	29.9792	4367820	0.823178	0.0345735	2595156	0.392098	0.45683	1.63106	-3.02705	-1.04858	0.457146	0.0859532	0.0811669	0.375003	0.387873	0.399688	0.0285432		1	0	是
1067	A264	30	171	94.95	2022-12-27	自然受孕	2023-03-19	1	11w+5	32.4711	3714281	0.803662	0.0285196	3534102	0.403479	-2.20556	0.342936	0.227314	-0.468447	-0.96996	0.0713609	-0.00415828	0.378098	0.389482	0.408269	0.024366		1	0	是
1068	A264	30	171	95.79	2022-12-27	自然受孕	2023-03-26	2	12w+5	32.7579	4763844	0.80233	0.028162	3305057	0.402585	0.323845	0.343554	0.0364706	1.13069	-0.114825	0.0792677	0.0333204	0.378691	0.394566	0.409385	0.0213789		1	0	是
1069	A264	30	171	96.83	2022-12-27	自然受孕	2023-04-02	3	13w+5	33.1147	2764579	0.789693	0.0282543	4358524	0.405253	0.3144	0.897984	-0.790091	0.739337	-0.0234473	0.0891043	0.150803	0.378736	0.396137	0.402363	0.022678		1	0	是
1070	A264	30	171	97.21	2022-12-27	自然受孕	2023-04-09	4	14w+5	33.2456	3283802	0.787605	0.028851	2714195	0.402372	0.425633	-1.36473	0.489158	0.539498	-0.434145	0.0927147	0.0940382	0.382806	0.389249	0.399225	0.0248058		1	0	是
1071	A265	32	168	95.17	2022-12-28	自然受孕	2023-03-20	1	11w+5	33.7197	5736413	0.786989	0.0288239	2066553	0.398708	1.21633	0.0317769	0.0423673	-0.321164	-1.99433	0.0671523	0.0697789	0.373968	0.389673	0.399505	0.0259492		1	0	是
1072	A265	32	168	96.13	2022-12-28	自然受孕	2023-03-27	2	12w+5	34.0599	5135545	0.784707	0.0321486	3888185	0.411076	-0.953562	0.474875	-0.302559	-0.0527016	-0.507667	0.076531	0.0356779	0.38326	0.396192	0.40071	0.0211734	T13T18	1	0	是
1073	A265	32	168	97.04	2022-12-28	自然受孕	2023-04-03	3	13w+5	34.3807	2615065	0.789649	0.0313073	4232033	0.400939	1.39938	1.13284	1.27422	-1.11425	0.490277	0.0853747	0.0234602	0.375707	0.389903	0.404655	0.0210918		1	0	是
1074	A265	32	168	97.84	2022-12-28	自然受孕	2023-04-10	4	14w+5	34.664	5287570	0.788412	0.031785	3877481	0.400829	-0.960677	-0.809399	1.43995	0.03892	0.966105	0.0931852	0.0684034	0.376313	0.385836	0.409349	0.0251861		1	0	是
1075	A266	30	159	81.24	2022-12-29	自然受孕	2023-04-04	1	13w+5	32.1351	2489847	0.805619	0.0287342	4529870	0.401916	-1.63496	0.23424	1.04243	0.404575	1.14515	0.0760388	0.0789661	0.377054	0.391092	0.401917	0.0251315	T13T18	1	0	是
1076	A266	30	159	81.63	2022-12-29	自然受孕	2023-04-18	2	15w+5	32.2873	4268407	0.80924	0.0324746	4203030	0.402284	2.20591	0.666254	0.596591	0.0548112	0.71377	0.0802359	0.0882623	0.376647	0.394451	0.395761	0.033741		1	0	是
1077	A266	30	159	82.02	2022-12-29	自然受孕	2023-04-25	3	16w+5	32.4448	4983018	0.821681	0.0220721	2874676	0.401523	0.816438	3.71572	-1.00147	0.21465	-0.201679	0.0845763	0.0533446	0.378816	0.38752	0.401012	0.023173		1	0	是
1078	A266	30	159	83.35	2022-12-29	自然受孕	2023-05-02	4	17w+5	32.9699	3328779	0.761121	0.0335878	4223742	0.402899	0.763475	1.58987	-0.248327	-2.40465	-0.345751	0.0990524	0.0566862	0.376861	0.389914	0.39709	0.0179514	T18	1	0	是
1079	A267	28	155	73.76	2023-02-25	自然受孕	2023-05-17	1	11w+4	30.7031	5909723	0.805119	0.031026	3122280	0.402567	0.631217	-2.37059	-0.0444056	0.286457	-0.580761	0.0987056	0.0236629	0.377597	0.387901	0.404293	0.022549	T21	1	0	是
1080	A267	28	155	74.06	2023-02-25	自然受孕	2023-05-24	2	12w+4	30.8258	5858993	0.792959	0.0293557	4350296	0.400457	-0.208712	0.0172274	0.149586	-0.327269	0.938766	0.102088	0.0802639	0.379041	0.391748	0.400433	0.0213301		1	0	是
1081	A267	28	155	74.74	2023-02-25	自然受孕	2023-05-31	3	13w+4	31.1076	4050243	0.793737	0.0317871	4268949	0.398217	1.00868	0.191082	1.11791	-1.26152	-0.60347	0.109855	0.0740495	0.379107	0.388544	0.40103	0.0220126		1	0	是
1082	A267	28	155	75.85	2023-02-25	自然受孕	2023-06-07	4	14w+4	31.5723	5769497	0.773181	0.0270972	3513035	0.402411	1.43597	0.818162	-1.41947	-0.301436	0.203514	0.122668	0.212257	0.37913	0.391535	0.401856	0.016906		1	0	是

## Sheet: 女胎检测数据
序号	孕妇代码	年龄	身高	体重	末次月经	IVF妊娠	检测日期	检测抽血次数	检测孕周	孕妇BMI	原始读段数	在参考基因组上比对的比例	重复读段的比例	唯一比对的读段数	GC含量	13号染色体的Z值	18号染色体的Z值	21号染色体的Z值	X染色体的Z值			X染色体浓度	13号染色体的GC含量	18号染色体的GC含量	21号染色体的GC含量	被过滤掉读段数的比例	染色体的非整倍体	怀孕次数	生产次数	胎儿是否健康
1	B001	32	162	82	2023-08-06	自然受孕	20231119	1	13w+5	31.2452	6531559	0.807055	0.0286194	4993952	0.402535	0.893295	-0.0941821	0.775648	1.16625			-0.0169757	0.379614	0.392832	0.40297	0.0247076		1	0	是
2	B001	32	162	82	2023-08-06	自然受孕	20231208	2	17w+1	31.2452	5222588	0.806998	0.0266811	3997118	0.400171	1.35515	0.893732	-1.3059	1.67479			-0.0244089	0.37795	0.391176	0.399509	0.0256076		1	0	是
3	B001	32	162	85	2023-08-06	自然受孕	20240101	3	19w+6	32.3884	5637820	0.80154	0.0296753	4277620	0.407386	1.25641	0.824829	-0.884113	1.11777			-0.0163571	0.385021	0.397515	0.408611	0.024452		1	0	是
4	B001	32	162	86	2023-08-06	自然受孕	20240123	4	23w	32.7694	4706562	0.806163	0.0248405	3617078	0.39809	1.15594	2.49713	-1.04827	1.47086			-0.0213072	0.37607	0.389126	0.397539	0.0224121		1	0	是
5	B002	33	165	96	2023-02-15	自然受孕	20230519	1	12w+5	35.2617	5049803	0.804197	0.0287934	3862611	0.398646	0.365962	-0.0221624	0.901178	0.938499			-0.000886297	0.378697	0.391196	0.401632	0.0228426		1	0	是
6	B002	33	165	97.5	2023-02-15	自然受孕	20230615	2	16w+5	35.8127	4371519	0.80422	0.0299311	3335389	0.398421	-0.712247	1.62531	1.46234	1.63589			-0.0203503	0.378838	0.392029	0.400461	0.0241287		1	0	是
7	B002	33	165	99	2023-02-15	自然受孕	20230711	3	20w+1	36.3636	4141449	0.802338	0.0284078	3161016	0.398231	0.15084	1.93431	-0.481452	1.7463			-0.00361001	0.379439	0.392522	0.401467	0.0243639		1	0	是
8	B002	33	165	100.8	2023-02-15	自然受孕	20230727	4	22w+5	37.0248	4484314	0.801485	0.0288671	3416968	0.402769	2.47424	2.2401	0.319421	2.71434			-0.016468	0.379349	0.39243	0.40052	0.0237786		1	0	是
9	B003	29	163	83	2023-01-10	自然受孕	20230429	1	14w+4	31.2394	3418274	0.802678	0.0289157	2605288	0.397064	0.21628	1.84012	-1.73089	-0.0276086			0.025077	0.379427	0.391776	0.401951	0.0240466		1	0	是
10	B003	29	163	83	2023-01-10	自然受孕	20230512	2	16w+5	31.2394	4160876	0.807937	0.0312725	3182354	0.394668	1.31456	0.890165	-0.274193	0.569356			-0.0070482	0.375312	0.387761	0.396349	0.0269819		1	0	是
11	B003	29	163	83	2023-01-10	自然受孕	20230608	3	20w+2	31.2394	4709090	0.806805	0.0302988	3611428	0.400018	-0.0819278	1.26556	-2.23091	1.93599			0.0241493	0.378244	0.391527	0.400932	0.0233707		1	0	是
12	B003	29	163	85	2023-01-10	自然受孕	20230707	4	24w+3	31.9922	3708032	0.807838	0.0311513	2854949	0.398531	1.12994	1.42004	-1.4696	2.66109			0.00541569	0.381847	0.394242	0.403933	0.0264174		1	0	是
13	B004	33	156	72	2022-12-29	自然受孕	20230415	1	13w+5	29.5858	4587760	0.805177	0.0325416	3513716	0.39379	0.841449	-0.961076	0.219853	-1.0568			0.00282717	0.376661	0.389914	0.398782	0.0259165		1	0	是
14	B004	33	156	75.6	2022-12-29	自然受孕	20230506	2	17w	31.0651	4810998	0.773812	0.0311812	3533566	0.401054	0.984325	-0.300323	1.92046	-1.13745			-0.0123229	0.376145	0.389494	0.397497	0.0205989		1	0	是
15	B004	33	156	75.7	2022-12-29	自然受孕	20230601	3	21w+1	31.1062	5022897	0.80574	0.0271286	3851706	0.399627	0.514526	0.700947	1.32915	-0.868147			-0.0168381	0.378829	0.392292	0.40082	0.0235069	T21	1	0	是
16	B004	33	156	76	2022-12-29	自然受孕	20230622	4	23w+2	31.2295	5880959	0.808553	0.0272331	4516826	0.401042	0.885731	-0.124746	1.92791	-0.455377			-0.0246433	0.377948	0.390122	0.399088	0.0256001	T13	1	0	是
17	B005	26	163	81.5	2023-05-04	自然受孕	20230811	1	13w+3	30.6748	5774113	0.802275	0.0297856	4391784	0.40083	2.0664	-0.677975	1.2093	0.0606997			-0.00533336	0.378763	0.391761	0.402189	0.0240544		1	0	是
18	B005	26	163	80	2023-05-04	自然受孕	20230902	2	16w+4	30.1103	6176801	0.798761	0.0304581	4668095	0.400822	0.669245	0.481752	0.517446	1.39617			-0.00515323	0.378494	0.391526	0.401214	0.0190652		1	0	是
19	B005	26	163	82.5	2023-05-04	自然受孕	20231001	3	20w+1	31.0512	5976302	0.805368	0.0306779	4551797	0.401836	0.744145	1.45052	1.36133	0.249265			-0.00741632	0.379111	0.391902	0.401871	0.0262479		1	0	是
20	B005	26	163	85.5	2023-05-04	自然受孕	20231030	4	24w+4	32.1804	6141908	0.792883	0.0341593	4591622	0.401287	2.28538	0.687507	0.3559	1.12518			-0.0121573	0.38043	0.394168	0.403627	0.0208627	T21	1	0	是
21	B006	29	172	85.5	2023-04-15	自然受孕	20230715	1	12w+2	28.9008	6041608	0.802801	0.0292742	4595009	0.401338	-0.499041	0.213668	0.870243	-1.71786			-0.00201529	0.381247	0.39346	0.403097	0.0245376		1	0	是
22	B006	29	172	86	2023-04-15	自然受孕	20230814	2	16w+4	29.0698	4494501	0.802077	0.0264415	3414920	0.397195	1.55339	-0.171983	-0.319837	0.491241			0.00101806	0.382195	0.39433	0.403556	0.0232676		1	0	是
23	B006	29	172	88	2023-04-15	自然受孕	20230908	3	20w+1	29.7458	4581969	0.813987	0.0299734	3533320	0.400442	-0.053339	0.9776	-0.198281	-1.66725			0.0324287	0.374692	0.388446	0.398019	0.0268323		1	0	是
24	B006	29	172	89.5	2023-04-15	自然受孕	20231004	4	24w	30.2528	4432579	0.804149	0.0324978	3357515	0.403425	0.922888	1.22689	-0.824423	-0.350304			0.0245551	0.37588	0.389602	0.398412	0.0211317		1	0	是
25	B007	26	155	70	2023-01-29	自然受孕	20230501	1	12w+3	29.1363	4359536	0.804289	0.03017	3311120	0.396196	-1.52168	1.66573	0.195231	-1.86547			0.0288637	0.375939	0.389719	0.398246	0.0255374		1	0	是
26	B007	26	155	71.2	2023-01-29	自然受孕	20230529	2	16w+4	29.6358	4016111	0.805105	0.028977	3081922	0.398568	0.0930231	1.10208	2.27919	-1.10241			-0.0177051	0.371588	0.383565	0.390347	0.0361813	T13	1	0	是
27	B007	26	155	74	2023-01-29	自然受孕	20230701	3	24w+1	30.8012	4704761	0.795909	0.0322517	3534746	0.40643	2.30207	3.29033	-1.05368	0.248523			0.0537943	0.381308	0.394306	0.405011	0.029726		1	0	是
28	B007	26	155	74	2023-01-29	自然受孕	20230704	3	24w+1	30.8012	4000277	0.789395	0.0332849	2978597	0.409821	2.73955	4.71731	-0.353564	1.48355			-0.0183681	0.37839	0.39108	0.400131	0.0276205		1	0	是
29	B007	26	155	74	2023-01-29	自然受孕	20230704	3	24w+1	30.8012	3187024	0.77839	0.0338991	2340819	0.41099	3.0613	4.99868	-1.99498	1.41246			-0.0139155	0.392446	0.404481	0.414791	0.0202281		1	0	是
30	B007	26	155	75	2023-01-29	自然受孕	20230723	4	24w+2	31.2175	4250895	0.796351	0.0279451	3209839	0.396277	2.3626	2.36899	1.02918	0.348621			-0.0111606	0.376757	0.389814	0.398539	0.0232396		1	0	是
31	B008	27	170	90	2023-01-31	自然受孕	20230501	1	12w+1	31.1419	5067124	0.807968	0.0294476	3870535	0.398741	0.174704	-1.18254	0.811722	-0.195207			-0.0197115	0.37843	0.391349	0.400209	0.0178377		1	0	是
32	B008	27	170	92	2023-01-31	自然受孕	20230529	2	16w+2	31.8339	5240518	0.811009	0.0287518	4042880	0.398055	1.84297	0.010569	-1.03947	0.857953			-0.0175708	0.376447	0.389296	0.398209	0.0210767		1	0	是
33	B008	26	170	96	2023-01-31	自然受孕	20230701	3	20w+6	33.218	4569590	0.807111	0.0310556	3489625	0.400975	1.73621	1.67548	2.64796	1.1573			0.0172662	0.378048	0.39099	0.400427	0.0211464		1	0	是
34	B008	27	170	98	2023-01-31	自然受孕	20230723	4	24w	33.91	6956304	0.798826	0.0271988	5267348	0.399189	2.8047	0.0656861	0.10581	1.69081			0.00247128	0.376957	0.389516	0.398397	0.0204966		1	0	是
35	B009	37	150	67.1	2023-07-14	自然受孕	20231023	1	13w+6	29.8222	4894114	0.800399	0.0294722	3701423	0.398712	0.15732	2.9046	-0.378516	1.45475			-0.00678048	0.376353	0.389519	0.39828	0.0207065		1	0	是
36	B009	37	150	67.1	2023-07-14	自然受孕	20231027	1	13w+6	29.8222	4595156	0.803647	0.0276447	3492394	0.401546	2.18379	2.02901	0.417412	2.44036			-0.0094775	0.379952	0.392318	0.403287	0.0220558		1	0	是
37	B009	37	150	66	2023-07-14	自然受孕	20231112	2	16w+3	29.3333	5121228	0.806281	0.030049	3919020	0.401071	1.68026	0.16414	0.618738	0.117213			0.011627	0.38224	0.395295	0.405577	0.0231245		1	0	是
38	B009	37	150	67	2023-07-14	自然受孕	20231216	3	21w+4	29.7778	3721333	0.810736	0.0326104	2853575	0.401785	-0.255231	2.3466	-0.258406	-0.341244			0.00322875	0.379818	0.393083	0.402667	0.0244086		1	0	是
39	B009	37	150	69	2023-07-14	自然受孕	20240117	4	24w+6	30.6667	4158844	0.806016	0.0297864	3191892	0.401028	-0.754254	0.322475	1.15339	1.07455			0.000704199	0.377882	0.390782	0.399745	0.0201585		1	0	是
40	B010	30	155	70	2023-08-18	自然受孕	20231119	1	12w+3	29.1363	5090103	0.809674	0.0292426	3908881	0.401974	0.305548	0.457223	0.700105	-0.195963			-0.00706555	0.378917	0.391878	0.402043	0.0207116		1	0	是
41	B010	30	155	72	2023-08-18	自然受孕	20231216	2	16w+2	29.9688	5527524	0.808093	0.0324041	4231588	0.401345	0.824038	1.19421	0.189232	0.443682			-0.0084203	0.382196	0.3955	0.405747	0.0256328		1	0	是
42	B010	30	155	72.6	2023-08-18	自然受孕	20240114	3	20w+3	30.2185	5205392	0.791634	0.0316516	3899542	0.402046	0.259758	-0.10399	1.82276	1.62362			-0.0198705	0.378725	0.391304	0.400421	0.0199207		1	0	是
43	B010	30	155	72	2023-08-18	自然受孕	20240216	4	23w+5	29.9688	4903437	0.786045	0.0299943	3666095	0.404213	-0.484662	-0.102336	-0.313054	0.328742			-0.0368839	0.378424	0.391708	0.399298	0.0186353		1	0	是
44	B011	28	153	68	2023-02-26	自然受孕	20230526	1	12w	29.0487	3497869	0.71394	0.0162999	2397472	0.401307	0.205119	0.88741	0.688026	0.366727			-0.00759266	0.375887	0.388389	0.397698	0.0279478		1	0	是
45	B011	28	153	68.54	2023-02-26	自然受孕	20230624	2	16w	29.2793	4493113	0.804002	0.027009	3447890	0.400807	-0.344926	0.694774	0.279425	0.35652			0.0244298	0.380282	0.393358	0.403801	0.0263904		1	0	是
46	B011	28	153	71.6	2023-02-26	自然受孕	20230729	3	21w+1	30.5865	5557736	0.802521	0.0286351	4218762	0.401141	0.876491	-0.0184396	0.945088	0.503835			0.00398282	0.376809	0.389815	0.398088	0.020354	T18	1	0	是
47	B011	29	153	72.6	2023-02-26	自然受孕	20230817	4	24w	31.0137	5231289	0.799351	0.030436	3969781	0.403137	-0.45957	-0.320949	2.25298	0.831829			0.00117563	0.381839	0.394548	0.40387	0.0216475		1	0	是
48	B011	29	153	72.6	2023-02-26	自然受孕	20230821	4	24w	31.0137	4938097	0.797723	0.0274787	3736987	0.402924	0.587803	2.403	-0.489878	0.137908			0.00340086	0.378677	0.391971	0.401501	0.0219369		1	0	是
49	B011	29	153	72.6	2023-02-26	自然受孕	20230821	4	24w	31.0137	6626464	0.808327	0.0319522	5064553	0.403701	0.44637	-0.0117284	0.213486	-0.0693092			-0.000671115	0.378781	0.391732	0.401935	0.0242821		1	0	是
50	B012	29	155	74.6	2023-10-20	自然受孕	20240120	1	12w+2	31.051	4406850	0.774211	0.031453	3215853	0.397372	-2.86812	-0.850698	0.827478	-2.26647			0.00623979	0.377288	0.388825	0.399094	0.0206896		1	0	是
51	B012	29	155	76	2023-10-20	自然受孕	20240217	2	16w+1	31.6337	3768934	0.780838	0.0318481	2788993	0.398168	-0.791258	1.54111	0.390998	-1.70723			-0.00982481	0.380175	0.393118	0.403505	0.0240839		1	0	是
52	B012	29	155	80	2023-10-20	自然受孕	20240316	3	20w+1	33.2986	4340033	0.765127	0.0339812	3125917	0.398232	-1.43001	0.266256	-0.417801	-1.99478			-0.0079072	0.38104	0.393775	0.403336	0.0199748		1	0	是
53	B012	29	155	81.4	2023-10-20	自然受孕	20240415	4	24w+2	33.8814	5119243	0.777549	0.026773	3733733	0.392114	3.12049	2.58601	0.770432	1.25397			-0.0215023	0.37703	0.3907	0.398563	0.0205844		1	0	是
54	B013	37	161	95	2022-10-24	自然受孕	20230305	1	18w	36.6498	4868377	0.807488	0.0348019	3724379	0.399544	0.575555	2.07876	0.885437	-0.0143242			-0.0191198	0.375762	0.388057	0.39663	0.0202662		1	0	是
55	B013	37	161	96	2022-10-24	自然受孕	20230402	2	24w	37.0356	4593661	0.78346	0.0331039	3384816	0.399657	0.564527	-0.408106	1.10557	0.429072			0.0121357	0.386436	0.400232	0.410204	0.0197826		1	0	是
56	B013	37	161	95	2022-10-24	自然受孕	20230429	3	26w	36.6498	4061836	0.807501	0.028102	3107183	0.391925	1.8633	3.28126	1.18567	3.47438			0.0048882	0.37954	0.393143	0.40285	0.0193878		1	0	是
57	B013	37	161	95	2022-10-24	自然受孕	20230502	4	26w	36.6498	4478740	0.800642	0.0317337	3407274	0.400359	2.66743	4.38836	-0.0561294	3.57095			-0.00778875	0.379642	0.392502	0.402556	0.0230744		1	0	是
58	B014	35	157	77	2023-03-05	自然受孕	20230613	1	13w+2	31.2386	4499628	0.802654	0.0340881	3416446	0.400095	-0.451271	1.29326	0.164619	-0.495717			-0.00877175	0.379459	0.392157	0.402846	0.0261655		1	0	是
59	B014	35	157	76	2023-03-05	自然受孕	20230707	2	16w+6	30.8329	4382533	0.807978	0.0319839	3366698	0.402026	-0.756803	-0.721175	-1.00781	-0.191033			-0.00284011	0.380842	0.393795	0.403684	0.0208099		1	0	是
60	B014	35	157	79	2023-03-05	自然受孕	20230731	3	20w+6	32.05	4329465	0.80193	0.030058	3280495	0.401456	-1.28962	0.324975	2.39706	-0.549362			-0.00842345	0.375747	0.389615	0.399685	0.0273915		1	0	是
61	B014	35	157	79	2023-03-05	自然受孕	20230802	3	20w+6	32.05	3984425	0.796911	0.028764	3013109	0.401889	0.457168	-1.01999	1.06073	-0.580645			-0.00398798	0.38123	0.393945	0.404024	0.0233782		1	0	是
62	B014	35	157	79	2023-03-05	自然受孕	20230802	3	20w+6	32.05	3775880	0.78911	0.0283962	2818751	0.402355	-0.908729	0.518139	1.4228	-0.199533			-0.0183861	0.381798	0.394617	0.403831	0.020455	T13T18	1	0	是
63	B014	35	157	80	2023-03-05	自然受孕	20230820	4	24w+3	32.4557	5240478	0.800105	0.0339921	3976441	0.403801	1.58039	0.279687	0.975718	-0.383331			-0.00375542	0.381798	0.394624	0.403329	0.0209498		1	0	是
64	B015	44	160	93	2023-06-23	自然受孕	20231004	1	13w+6	36.3281	6422073	0.8002	0.0301065	4857348	0.404239	-0.577619	0.725918	0.282525	-0.677447			-0.00709074	0.378913	0.392231	0.403695	0.0237383		1	0	是
65	B015	44	160	93	2023-06-23	自然受孕	20231016	2	15w+3	36.3281	5246058	0.80623	0.0304953	3991039	0.403484	0.35046	0.0994188	0.764486	-1.55654			-0.00424418	0.379433	0.393028	0.402364	0.0246398		1	0	是
66	B015	44	160	93	2023-06-23	自然受孕	20231111	3	19w+1	36.3281	7590719	0.80818	0.0285193	5818831	0.402467	0.453643	-0.71081	-0.541876	-0.0579906			0.00134829	0.377786	0.390165	0.400604	0.0200322		1	0	是
67	B015	44	160	93	2023-06-23	自然受孕	20231214	4	24w	36.3281	3326521	0.795912	0.0302557	2522721	0.399879	1.1028	-0.249776	-2.00667	-0.787075			0.00716738	0.381738	0.394956	0.405144	0.0210456		1	0	是
68	B016	33	157	71.6	2023-10-04	自然受孕	20240107	1	12w+4	29.0478	6735913	0.793939	0.0309714	5061308	0.405073	-3.14322	-1.50518	-0.548251	-1.00994			-0.0157224	0.378349	0.392783	0.401129	0.0200473		1	0	是
69	B016	33	157	71	2023-10-04	自然受孕	20240128	2	15w+5	28.8044	5910833	0.791178	0.0245985	4407427	0.399473	-1.75924	-1.47801	0.527401	-0.411146			-0.0156867	0.379877	0.393229	0.402294	0.0219621	T21	1	0	是
70	B016	33	157	73	2023-10-04	自然受孕	20240223	3	19w+3	29.6158	4703759	0.796253	0.0256569	3555872	0.404171	-2.90197	-2.04672	-0.336054	-0.68423			-0.0073906	0.378644	0.391619	0.400546	0.0206499	T21	1	0	是
71	B016	33	157	75.2	2023-10-04	自然受孕	20240325	4	25w+1	30.5083	7382705	0.805196	0.0308439	5614168	0.403054	-1.49494	-1.39505	-0.491791	-1.29345			-0.0227738	0.379864	0.392987	0.402934	0.0224917		1	0	是
72	B017	25	158	68	2024-01-10	自然受孕	20240517	1	20w+5	27.2392	4021828	0.784944	0.0291753	2973703	0.404299	-0.605607	-0.367531	-0.888997	-3.68367			-0.0114039	0.380649	0.394248	0.404113	0.0225486		1	0	是
73	B017	25	156	67.5	2024-01-10	自然受孕	20240609	2	24w+6	27.7367	3438006	0.796716	0.0268931	2599119	0.402553	-0.0987435	-0.201706	-0.781106	-1.85183			-0.0141846	0.378719	0.39121	0.399984	0.0255559	T18T21	1	0	是
74	B017	25	156	70	2024-01-14	自然受孕	20240708	3	28w+1	28.764	4725448	0.804685	0.0281436	3593408	0.400185	1.00925	0.589787	-0.195142	1.26385			0.00161281	0.379258	0.391443	0.401345	0.0254226		1	0	是
75	B018	27	163	84	2023-01-15	自然受孕	20230414	1	12w	31.6158	3093924	0.73644	0.0272722	2167113	0.398929	3.11677	1.75683	0.287497	2.30104			-0.0080555	0.378438	0.39166	0.399759	0.0228134		1	0	是
76	B018	27	163	85	2023-01-15	自然受孕	20230514	2	16w	31.9922	4478682	0.776728	0.0369992	3271875	0.396157	1.34496	1.0463	0.86491	1.01992			-0.0700478	0.371474	0.383713	0.390275	0.0233062	T13	1	0	是
77	B018	27	163	84	2023-01-15	自然受孕	20230701	3	21w+3	31.6158	5238955	0.803394	0.0331535	3974768	0.403194	0.872558	1.2579	-0.264721	0.367615			-0.0299968	0.375077	0.38827	0.396197	0.0276399	T21	1	0	是
78	B018	27	163	85	2023-01-15	自然受孕	20230724	4	24w+1	31.9922	4292553	0.794829	0.0282418	3244685	0.398258	2.85163	2.24823	0.351679	0.450798			-0.0211708	0.377092	0.390295	0.397993	0.0247482		1	0	是
79	B019	30	156	72.5	2023-01-02	自然受孕	20230512	1	13w+5	29.7913	4998443	0.785853	0.0318484	3716183	0.39797	-0.0437521	-0.678936	1.18617	-0.660438			-0.0138457	0.379478	0.392672	0.40106	0.0214133		1	0	是
80	B019	30	156	71.1	2023-02-01	自然受孕	20230528	2	16w	29.216	4064573	0.802817	0.0322617	3096054	0.401609	-0.0117804	0.0806754	1.34897	-0.70995			-0.0163254	0.377387	0.389626	0.398632	0.0232076		1	0	是
81	B019	30	156	73	2023-02-01	自然受孕	20230628	3	20w	29.9967	4449164	0.800726	0.0355174	3348833	0.400811	1.34439	0.227317	1.44386	0.514552			-0.0218801	0.37931	0.392361	0.401241	0.0197514		1	0	是
82	B019	30	156	75	2023-02-01	自然受孕	20230723	4	24w	30.8185	4264721	0.798376	0.0299411	3230501	0.398348	1.34502	2.19433	-0.339564	0.105635			-0.0264064	0.376696	0.390328	0.397905	0.0184284		1	0	是
83	B020	31	167	82	2022-12-22	自然受孕	20230330	1	13w+4	29.4023	4474660	0.8015	0.0308712	3405413	0.413801	2.37546	2.13683	-0.912547	0.932818			-0.0114645	0.379055	0.391477	0.401158	0.0240666		1	0	是
84	B020	31	167	84	2022-12-22	自然受孕	20230429	2	16w	30.1194	3292401	0.803805	0.0280331	2512482	0.398155	2.12703	1.91189	1.03797	0.774905			-0.0315014	0.391777	0.403988	0.41476	0.0247719	T18	1	0	是
85	B020	31	167	85	2022-12-22	自然受孕	20230523	3	20w	30.478	3267125	0.808822	0.0306525	2515831	0.400182	0.527837	2.25766	0.484721	1.34672			0.0231669	0.426437	0.433851	0.449964	0.0241589	T13T18	1	0	是
86	B020	31	167	86	2022-12-22	自然受孕	20230615	4	23w	30.8365	4694844	0.807369	0.0302203	3598448	0.398502	1.45724	0.97448	1.29125	1.21367			0.0212023	0.380997	0.394348	0.4045	0.0237403		1	0	是
87	B021	26	160	90	2023-04-28	自然受孕	20230728	1	12w+2	35.1562	5294672	0.800005	0.0287577	4001655	0.399465	-0.653237	0.184352	-1.51281	-1.21005			0.00922037	0.37862	0.391225	0.402218	0.0229385		1	0	是
88	B021	26	160	91.5	2023-04-28	自然受孕	20230827	2	16w+5	35.7422	3940947	0.805356	0.02912	3019729	0.399307	0.280718	0.0954699	-0.993661	-0.784285			-0.00957075	0.37447	0.386939	0.395632	0.0267506		1	0	是
89	B021	26	160	93.6	2023-04-28	自然受孕	20230915	3	19w+4	36.5625	5913655	0.802872	0.0278764	4509174	0.401667	-0.90193	0.546326	-0.995183	0.391233			0.00895243	0.380948	0.394289	0.405024	0.0205712		1	0	是
90	B021	26	160	94.5	2023-04-28	自然受孕	20231015	4	23w+3	36.9141	6118703	0.81227	0.0325697	4703858	0.38514	0.684343	0.641585	0.203708	0.410115			0.00373496	0.376337	0.388781	0.397882	0.0202462		1	0	是
91	B022	28	160	82	2023-10-23	自然受孕	20240129	1	13w+2	32.0312	3478083	0.799567	0.0259446	2632562	0.399948	-0.470731	-1.45382	-0.896922	-0.513423			0.0199507	0.379142	0.392968	0.402332	0.0213849		1	0	是
92	B022	28	160	82	2023-10-23	自然受孕	20240218	2	17w	32.0312	6216609	0.803392	0.0328618	4714503	0.401859	-1.24359	-1.26313	-0.581153	-0.389722			0.0090193	0.381743	0.394043	0.4054	0.0198689		1	0	是
93	B022	28	160	82	2023-10-23	自然受孕	20240316	3	20w+6	32.0312	4966155	0.790508	0.0290844	3729150	0.399509	-1.25945	-0.995888	1.30317	-0.916365			0.0145968	0.378567	0.391871	0.400365	0.0196074		1	0	是
94	B022	28	160	82	2023-10-23	自然受孕	20240413	4	23w+6	32.0312	4343185	0.776337	0.0273211	3192973	0.398688	-1.35472	1.05279	-0.783432	-0.0768151			-0.0268235	0.379084	0.391268	0.39744	0.0272354	T18	1	0	是
95	B023	25	162	75	2023-08-18	自然受孕	20231116	1	12w+2	28.578	4840349	0.808393	0.0291436	3719344	0.402481	2.43313	1.22451	-0.398994	3.17797			-0.0148947	0.378931	0.390905	0.398555	0.0246233		1	0	是
96	B023	25	162	76	2023-08-18	自然受孕	20231207	2	15w+6	28.959	4392442	0.807142	0.0302039	3381843	0.400175	1.51069	2.97407	1.29875	2.3234			-0.0315474	0.384644	0.396568	0.4037	0.0216101	T18	1	0	是
97	B023	25	162	76	2023-08-18	自然受孕	20240112	3	20w+3	28.959	5701582	0.803037	0.0312451	4332770	0.402096	0.860582	0.819783	0.816705	0.751362			-0.0306299	0.379741	0.390672	0.400776	0.0207863		1	0	是
98	B023	25	162	77	2023-08-18	自然受孕	20240131	4	23w	29.34	4317739	0.789779	0.0322999	3218612	0.401753	0.6524	1.00714	0.916988	0.547751			-0.0136354	0.37239	0.385053	0.392596	0.016809	T18	1	0	是
99	B024	33	160	81	2023-02-22	自然受孕	20230521	1	12w+4	31.6406	4819553	0.809669	0.0282253	3718322	0.399895	-0.0656561	-0.597034	-0.692441	-1.74584			-0.0281054	0.387236	0.398899	0.409382	0.0190744	T18	1	0	是
100	B024	33	160	81	2023-02-22	自然受孕	20230610	2	15w+4	31.6406	6285148	0.807575	0.0293068	4816238	0.401809	-0.155811	-0.0576669	1.27181	-1.53075			-0.0443581	0.38718	0.398512	0.408943	0.0190614	T13T18	1	0	是
101	B024	33	160	81	2023-02-22	自然受孕	20230715	3	20w+1	31.6406	7217194	0.801647	0.0292346	5490892	0.401968	-1.29092	0.985723	0.948001	-1.06388			-0.00745784	0.376472	0.39029	0.39814	0.0204487		1	0	是
102	B024	33	160	85.5	2023-02-22	自然受孕	20230811	4	24w+2	33.3984	4855152	0.801871	0.0288731	3693688	0.40309	-0.249509	-1.42	0.239769	-1.35665			-0.0108804	0.379013	0.39133	0.400237	0.0271935		1	0	是
103	B025	21	155	75	2023-02-26	自然受孕	20230528	1	12w+4	31.2175	4455354	0.804794	0.0325281	3403606	0.403585	0.438695	1.31267	1.70744	0.85017			-0.0144488	0.385492	0.398924	0.410398	0.0217575	T13	1	0	是
104	B025	21	155	75	2023-02-26	自然受孕	20230615	2	15w+1	31.2175	5043570	0.80171	0.0319671	3831148	0.401382	-0.587768	-0.745779	1.09403	0.791591			-0.00785137	0.382608	0.394957	0.405369	0.021116	T13	1	0	是
105	B025	21	155	75	2023-02-26	自然受孕	20230717	3	19w+6	31.2175	4435231	0.803987	0.0280389	3396732	0.402537	-0.306404	0.689665	-0.549455	0.474853			-0.0122808	0.379046	0.391754	0.402046	0.0225078	T13	1	0	是
106	B025	21	155	78	2023-02-26	自然受孕	20230813	4	23w+3	32.4662	6467155	0.804466	0.0309374	4924534	0.401575	-0.20932	0.0337671	-0.542763	1.02981			-0.00500208	0.382066	0.395279	0.405641	0.0212271		1	0	是
107	B026	38	163	77	2023-02-13	自然受孕	20230525	1	13w+6	28.9811	3429274	0.807935	0.0280369	2645531	0.402908	-1.1743	-1.67926	0.0334987	-2.55488			0.000831811	0.385189	0.399166	0.411155	0.0176009		1	0	是
108	B026	38	163	77.8	2023-02-13	自然受孕	20230610	2	16w+2	29.2822	5036882	0.808381	0.0294797	3862497	0.402067	-1.37346	-0.387854	-0.613047	-1.23552			-0.00827585	0.378769	0.392249	0.40279	0.0231813		1	0	是
109	B026	38	163	79.2	2023-02-13	自然受孕	20230707	3	20w	29.8092	4269574	0.809038	0.027839	3290519	0.402128	-1.43811	-1.63101	0.83999	-2.01145			-0.00826348	0.387018	0.399341	0.411743	0.0253905		1	0	是
110	B026	38	163	82	2023-02-13	自然受孕	20230806	4	24w+1	30.863	4033264	0.797669	0.0280774	3062538	0.403055	-0.734218	0.464806	-0.321108	-1.14311			0.0234696	0.38202	0.394784	0.405779	0.0268431		1	0	是
111	B027	25	154	80	2023-02-13	自然受孕	20230515	1	12w+3	33.7325	4452396	0.808245	0.0305763	3403156	0.403039	0.758354	1.55194	-0.614571	0.588309			0.0142052	0.379271	0.392515	0.402357	0.0219492		1	0	是
112	B027	25	154	78	2023-02-13	自然受孕	20230608	2	15w+6	32.8892	4344803	0.807617	0.0302455	3335388	0.398433	0.645244	1.73527	0.462143	0.522183			0.0278027	0.381321	0.394859	0.405375	0.0252656		1	0	是
113	B027	25	154	78	2023-02-13	自然受孕	20230715	3	21w+1	32.8892	4556017	0.801891	0.0302054	3464723	0.401134	-0.088548	1.19783	0.148864	-0.46422			0.0119929	0.380067	0.393412	0.403267	0.0304598	T18	1	0	是
114	B027	25	154	82	2023-02-13	自然受孕	20230806	4	24w+1	34.5758	4018140	0.783016	0.0283681	2992737	0.401463	1.1095	0.757491	1.19463	0.948478			-0.00343772	0.378772	0.392201	0.402578	0.025564		1	0	是
115	B028	24	160	75	2023-01-06	自然受孕	20230413	1	13w+2	29.2969	4039597	0.754008	0.0307012	2889944	0.399946	-2.59779	-1.4749	-2.33861	-1.18017			-0.0238171	0.382685	0.394536	0.405734	0.0225385		1	0	是
116	B028	24	160	78	2023-01-06	自然受孕	20230511	2	17w+2	30.4688	4085938	0.804771	0.0315358	3119273	0.399281	-0.954899	1.21216	-2.08612	-0.171479			-0.0245619	0.378722	0.39157	0.400601	0.023348		1	0	是
117	B028	24	160	79	2023-01-06	自然受孕	20230608	3	21w+2	30.8594	4442955	0.809065	0.029921	3414879	0.398369	-0.766987	0.53357	-0.375609	0.466545			-0.0182386	0.380252	0.392545	0.402322	0.0231375	T18	1	0	是
118	B028	24	160	83	2023-01-06	自然受孕	20230626	4	24w	32.4219	4540341	0.803896	0.027677	3470667	0.402086	0.438893	1.81657	0.269137	0.650473			-0.0161309	0.379451	0.391658	0.401152	0.0268696		1	0	是
119	B029	25	161	76.3	2023-01-01	自然受孕	20230402	1	12w+3	29.4356	6044098	0.787955	0.0309955	4508147	0.40478	-1.28397	-2.31264	-0.80959	-0.783425			-0.00322269	0.380434	0.393925	0.404274	0.0202357		1	0	是
120	B029	25	161	76.3	2023-01-01	自然受孕	20230501	2	16w+3	29.4356	6731352	0.807658	0.0287291	5151551	0.402478	-1.11013	-0.342248	-1.18985	-0.221252			-0.0124454	0.377807	0.390238	0.399116	0.021424		1	0	是
121	B029	25	161	76.4	2023-01-01	自然受孕	20230521	3	19w+3	29.4742	4718316	0.811034	0.0283254	3643364	0.399979	-0.827779	-1.11796	0.103373	-0.0480871			-0.0184179	0.377829	0.390208	0.3982	0.0231584		1	0	是
122	B029	25	161	78	2023-01-01	自然受孕	20230616	4	23w+1	30.0914	4845348	0.800809	0.027776	3694289	0.401216	-0.304471	-0.452444	0.676296	0.487114			-0.00414928	0.385096	0.398644	0.408819	0.0205343		1	0	是
123	B030	40	163	79.7	2023-02-03	自然受孕	20230508	1	12w+6	29.9974	4863581	0.796699	0.0321355	3675182	0.401356	1.13674	-1.44731	2.11502	0.0558916			-0.0115046	0.381137	0.394339	0.403741	0.0206197		1	0	是
124	B030	40	163	80	2023-02-03	自然受孕	20230608	2	17w	30.1103	4441219	0.803519	0.0333088	3377509	0.399998	0.0243002	-0.0232367	0.30308	0.997897			-0.0120238	0.378626	0.391468	0.400159	0.0190621		1	0	是
125	B030	40	163	81.2	2023-02-03	自然受孕	20230630	3	20w+2	30.5619	5027032	0.798052	0.0323545	3778049	0.402068	1.62712	0.852126	0.736209	1.41113			-0.0162709	0.380693	0.39429	0.40458	0.0268831		1	0	是
126	B030	40	163	82	2023-02-03	自然受孕	20230720	4	23w	30.863	3647916	0.807442	0.0311177	2801532	0.398763	0.657457	3.1209	1.72799	2.90208			-0.0132974	0.376436	0.389695	0.398465	0.0254162		1	0	是
127	B030	40	163	82	2023-02-03	自然受孕	20230725	4	23w	30.863	3931086	0.803523	0.0297717	3003888	0.40292	2.9769	1.39085	2.02162	2.83635			-0.0172078	0.379279	0.39275	0.401836	0.0224014		1	0	是
128	B030	40	163	82	2023-02-03	自然受孕	20230725	4	23w	30.863	3714368	0.800416	0.0307806	2829855	0.404153	1.10199	4.28586	2.66214	3.85999			-0.00841419	0.378266	0.390604	0.400359	0.0248934		1	0	是
129	B031	26	165	90.3	2023-02-26	自然受孕	20230529	1	12w+3	33.168	4883981	0.79005	0.0292812	3649594	0.405104	0.487406	-0.452733	1.15245	0.573448			-0.000262343	0.379422	0.392247	0.399083	0.0241274		1	0	是
130	B031	26	165	90	2023-02-26	自然受孕	20230627	2	16w+5	33.0579	4123796	0.806307	0.0279777	3167636	0.400557	0.207645	0.55555	1.22261	1.35751			-0.0119644	0.376918	0.389689	0.397931	0.019803	T21	1	0	是
131	B031	26	165	91	2023-02-26	自然受孕	20230725	3	20w+3	33.4252	4138761	0.807214	0.0261495	3192872	0.399767	1.65148	2.15169	0.0925139	2.5029			-0.0294906	0.380919	0.393128	0.401127	0.0253269		1	0	是
132	B031	26	165	91	2023-02-26	自然受孕	20230814	4	23w+4	33.4252	4180620	0.801411	0.0258377	3172612	0.397799	0.822118	1.04238	1.54378	0.527573			-0.0268557	0.378344	0.39168	0.401161	0.0203984		1	0	是
133	B032	26	170	96	2023-01-11	自然受孕	20230417	1	13w+3	33.218	3525441	0.800739	0.0274186	2680158	0.399881	-0.0950236	-1.27136	-1.66866	0.908679			0.00230595	0.381084	0.393383	0.404511	0.0206552		1	0	是
134	B032	26	170	96.5	2023-01-11	自然受孕	20230511	2	16w+5	33.391	4283060	0.80138	0.033764	3251562	0.396296	1.43849	1.58811	0.33925	0.163639			-0.00838723	0.377845	0.389817	0.398317	0.0223382		1	0	是
135	B032	26	170	96.5	2023-01-11	自然受孕	20230514	2	16w+5	33.391	3693157	0.786442	0.0414207	2727117	0.408458	0.250873	1.9494	-2.1719	1.23872			-0.0121997	0.379148	0.391482	0.400237	0.0277507		1	0	是
136	B032	26	170	96.5	2023-01-11	自然受孕	20230514	2	16w+5	33.391	4158459	0.798424	0.0371821	3131907	0.4059	2.24196	2.12473	-0.740084	1.48992			0.0101879	0.381291	0.394182	0.404298	0.0225482		1	0	是
137	B032	26	170	97.1	2023-01-11	自然受孕	20230604	3	20w+1	33.5986	3637066	0.807549	0.0286703	2798637	0.395477	0.68072	-0.783531	-1.96914	0.650021			-0.00487267	0.381975	0.394174	0.405031	0.0262642		1	0	是
138	B032	26	170	98	2023-01-11	自然受孕	20230704	4	24w+1	33.91	5343891	0.784996	0.0449675	3923096	0.40142	0.611798	0.456592	0.153549	1.07669			-0.0138591	0.380038	0.393407	0.403327	0.024473		1	0	是
139	B033	31	157	84	2022-12-27	自然受孕	20230417	1	13w+4	34.0785	4294816	0.795841	0.0284146	3236898	0.400417	0.202906	-0.233759	0.605353	0.544276			-0.0465029	0.374493	0.385742	0.393812	0.0204455		1	0	是
140	B033	31	157	87	2022-12-27	自然受孕	20230509	2	16w+4	35.2955	5382616	0.791442	0.0319448	4032098	0.396886	2.12779	1.46771	0.938359	2.22515			-0.0088445	0.378711	0.390438	0.39941	0.0257233		1	0	是
141	B033	31	157	87.5	2022-12-27	自然受孕	20230608	3	20w+3	35.4984	4872509	0.803803	0.0317309	3713836	0.398318	1.0199	1.57207	-0.342956	1.63558			-0.0145866	0.380075	0.393502	0.402648	0.0185544		1	0	是
142	B033	31	157	90	2022-12-27	自然受孕	20230704	4	24w	36.5126	4728443	0.780066	0.045162	3449592	0.398177	0.813699	0.451811	1.96665	1.88644			-0.0232756	0.375987	0.389084	0.396273	0.0321189		1	0	是
143	B034	30	166	85		自然受孕	20230521	1	12w+2	30.8463	4095879	0.809156	0.0282911	3155644	0.396268	0.429844	-0.0847775	0.476046	1.04454			-0.014929	0.377411	0.389912	0.398587	0.0260435		1	0	是
144	B034	30	166	85		自然受孕	20230604	2	15w+6	30.8463	4309914	0.789389	0.0281536	3217353	0.395346	0.168503	-0.43939	1.30446	1.11876			-0.020229	0.376768	0.389631	0.398011	0.0267543		1	0	是
145	B034	30	166	85		自然受孕	20230713	3	19w+2	30.8463	4862301	0.777026	0.0299038	3574207	0.397263	1.15793	-0.144425	0.259919	0.177537			-0.00252794	0.379593	0.391912	0.400542	0.0206171		1	0	是
146	B034	30	166	86		自然受孕	20230808	4	22w+6	31.2092	3529944	0.808425	0.0307825	2710908	0.399206	0.367744	0.673839	0.471711	1.05039			-0.0278963	0.376706	0.390029	0.397318	0.0234558		1	0	是
147	B035	32	165	79.5	2023-09-17	自然受孕	20231218	1	12w+2	29.2011	4299522	0.808091	0.0263716	3316376	0.403838	-0.171056	-0.0310145	-0.929256	0.771236			-0.0315555	0.379145	0.391291	0.400232	0.0225045		1	0	是
148	B035	32	165	79.6	2023-09-17	自然受孕	20240114	2	16w+1	29.2378	7846336	0.797278	0.0265732	5909199	0.398655	-0.224649	-0.88095	-1.21392	1.26953			-0.0114825	0.376262	0.389168	0.39775	0.0277032		1	0	是
149	B035	32	165	83	2023-09-17	自然受孕	20240131	3	19w	30.4867	3554156	0.795055	0.0302854	2668611	0.402056	-1.7772	1.42581	-0.505204	0.904533			-0.00758915	0.37915	0.39262	0.400939	0.0205543		1	0	是
150	B035	32	165	86	2023-09-17	自然受孕	20240309	4	24w+1	31.5886	5791499	0.788494	0.0302074	4284670	0.399078	-1.6278	0.462267	-0.00316118	0.311798			-0.0287233	0.378624	0.391066	0.398921	0.0275023		1	0	是
151	B036	35	152	68	2023-09-06	自然受孕	20231211	1	13w	29.4321	4729916	0.80661	0.032416	3615815	0.403347	-1.83982	-1.0825	0.821128	-0.739835			-0.0217633	0.377272	0.389752	0.399052	0.0236747		1	0	是
152	B036	35	152	67.6	2023-09-06	自然受孕	20240101	2	15w+6	29.259	4111445	0.792791	0.0342426	3078932	0.402397	-0.398649	-0.199312	-0.0556681	-0.749638			-0.014303	0.381898	0.394256	0.404654	0.0203107		1	0	是
153	B036	35	152	68.5	2023-09-06	自然受孕	20240128	3	20w	29.6485	5761985	0.784976	0.0264549	4255648	0.396578	-1.57804	0.95941	-0.320758	0.610189			-0.0235002	0.379689	0.392691	0.40306	0.0257038		1	0	是
154	B036	35	152	70	2023-09-06	自然受孕	20240301	4	24w+1	30.2978	3926625	0.796638	0.0290885	2947293	0.399799	-2.66493	0.579256	-0.865809	0.304852			-0.0212936	0.378612	0.392241	0.401296	0.0249629		1	0	是
155	B037	33	164	94	2023-03-12	自然受孕	20230609	1	12w+1	34.9494	4229526	0.797362	0.0302952	3183988	0.402828	-0.119384	-1.22901	0.301486	-1.67599			-0.0183227	0.37734	0.390778	0.39846	0.0270112		1	0	是
156	B037	33	165	100	2023-03-12	自然受孕	20230707	2	16w+2	36.7309	4370111	0.808551	0.0287797	3366030	0.404066	0.80574	-0.849761	-0.958578	-2.08745			-0.00326376	0.381735	0.394497	0.404831	0.0205531		1	0	是
157	B037	33	165	102	2023-03-12	自然受孕	20230802	3	20w	37.4656	5541850	0.802591	0.0286333	4210393	0.40096	-1.46085	2.33777	-0.129439	-0.648106			0.000851879	0.3789	0.391126	0.399373	0.0252238		1	0	是
158	B037	33	165	102	2023-03-12	自然受孕	20230805	3	20w	37.4656	3686111	0.786478	0.0263629	2748633	0.401679	-1.68412	0.711124	0.557451	-0.34328			-0.0278975	0.379394	0.391293	0.401504	0.0214505		1	0	是
159	B037	33	165	102	2023-03-12	自然受孕	20230805	3	20w	37.4656	3916390	0.777661	0.030707	2882117	0.408954	-0.467296	1.58386	-0.0643111	0.925079			0.0126413	0.377937	0.390359	0.401057	0.0246565		1	0	是
160	B037	33	165	106	2023-03-12	自然受孕	20230907	4	24w+5	38.9348	3740498	0.810014	0.031719	2874037	0.398448	-0.502452	3.19439	-0.384358	-0.276203			0.00802755	0.380416	0.393899	0.402603	0.020856		1	0	是
161	B037	33	165	106	2023-03-12	自然受孕	20230910	4	24w+5	38.9348	4511847	0.802974	0.0334087	3426051	0.403388	-0.0747875	1.50447	-1.45128	-0.0793584			0.00388232	0.376496	0.387982	0.397109	0.0211785		1	0	是
162	B038	32	155	71.5	2023-02-09	自然受孕	20230512	1	12w+6	29.7607	4033750	0.80143	0.0299692	3053849	0.399319	-0.367769	0.657939	-0.834907	-0.887007			-0.0285687	0.378272	0.391089	0.398899	0.0193521		1	0	是
163	B038	32	155	72	2023-02-09	自然受孕	20230609	2	16w+5	29.9688	4777429	0.801492	0.0321236	3629336	0.40086	0.29717	-0.0612952	-1.04327	0.130243			-0.0137637	0.372885	0.385674	0.391589	0.0228777		1	0	是
164	B038	32	155	74	2023-02-09	自然受孕	20230707	3	20w+3	30.8012	3696367	0.81045	0.0270477	2850753	0.400953	1.45199	1.67794	-0.540532	-0.233895			-0.0164163	0.376203	0.389785	0.39689	0.0232974		1	0	是
165	B038	32	155	76.5	2023-02-09	自然受孕	20230902	4	27w	31.8418	6397094	0.796375	0.0314753	4804269	0.407495	-1.67123	-0.0369154	-0.269817	-0.979461			-0.0271755	0.377272	0.389685	0.39803	0.0206463	T13T18	1	0	是
166	B039	35	157	81	2023-08-21	自然受孕	20231122	1	12w+2	32.8614	5699766	0.798832	0.0312335	4316584	0.403026	-0.217846	0.168577	0.905533	0.211508			-0.0342015	0.380984	0.393503	0.402725	0.0230193		1	0	是
167	B039	35	157	81	2023-08-21	自然受孕	20231207	2	15w+1	32.8614	3943108	0.772677	0.0280296	2899140	0.404624	0.83518	0.792612	-0.15284	0.296222			-0.0348639	0.379522	0.391804	0.400538	0.0250619		1	0	是
168	B039	35	157	81	2023-08-21	自然受孕	20240112	3	20w	32.8614	5305320	0.777757	0.0289686	3915584	0.402873	0.366751	-0.793286	-0.578822	0.233391			-0.0442915	0.374824	0.38847	0.393824	0.0227579	T13	1	0	是
169	B039	35	157	81	2023-08-21	自然受孕	20240213	4	23w+3	32.8614	6794396	0.80215	0.0358558	5129925	0.404538	1.69683	1.66272	1.19874	0.946718			-0.0174167	0.375506	0.388731	0.397048	0.0175949		1	0	是
170	B040	19	153	70	2023-02-03	自然受孕	20230514	1	13w+5	29.903	5048571	0.807736	0.0344792	3841705	0.400794	-0.633197	0.679598	-0.601304	0.0451005			0.00584674	0.378394	0.391712	0.400042	0.0197287		1	0	是
171	B040	20	153	72	2023-02-03	自然受孕	20230601	2	16w+2	30.7574	3741826	0.808077	0.0268844	2881517	0.398751	1.3407	1.09689	-1.49199	-0.43168			0.000591242	0.372347	0.384925	0.392271	0.0246839	T18	1	0	是
172	B040	20	153	75	2023-02-03	自然受孕	20230701	3	20w+2	32.039	5354359	0.810996	0.0320849	4101814	0.402689	-0.84421	0.676118	-1.26371	0.672511			-0.0249443	0.383724	0.396459	0.403861	0.0238285	T18	1	0	是
173	B040	20	153	76	2023-02-03	自然受孕	20230728	4	24w+2	32.4661	4364054	0.806231	0.0311343	3340801	0.40281	0.109399	1.64029	-1.09664	0.520883			-0.0210467	0.384462	0.395918	0.404599	0.0211071	T18	1	0	是
174	B041	26	165	115	2023-05-18	自然受孕	20230817	1	12w+3	42.2406	4909599	0.797535	0.0312355	3713745	0.40349	1.09862	1.13481	0.705811	2.27483			0.000136054	0.379948	0.392765	0.402283	0.0198751		1	0	是
175	B041	26	165	116	2023-05-18	自然受孕	20230916	2	16w+1	42.6079	4802398	0.808204	0.0306271	3694790	0.400968	-0.322871	1.6914	0.0702065	1.39013			0.0100247	0.379049	0.392114	0.401895	0.0235907		1	0	是
176	B041	26	165	121	2023-05-18	自然受孕	20231013	3	20w+4	44.4444	5230118	0.804472	0.0310211	3987481	0.403121	-0.0219553	2.02947	1.05138	0.688547			-0.0134084	0.381049	0.39422	0.404014	0.0219008		1	0	是
177	B041	26	165	116	2023-05-18	自然受孕	20231111	4	24w+2	42.6079	3622400	0.806372	0.0285777	2773092	0.398178	1.0586	2.06292	-0.85489	1.69416			-0.0013882	0.377623	0.390356	0.399836	0.0324336		1	0	是
178	B042	26	158	83	2023-02-04	自然受孕	20230506	1	12w+2	33.2479	5179925	0.773109	0.0306549	3799611	0.399549	0.732666	3.0128	0.140531	2.00666			0.00953936	0.379377	0.392278	0.402301	0.0259755		1	0	是
179	B042	26	158	83	2023-02-04	自然受孕	20230509	1	12w+2	33.2479	3932160	0.794946	0.0309901	2957516	0.407241	0.764742	4.22274	-0.264258	2.65471			0.0186221	0.37752	0.390427	0.399266	0.0216683		1	0	是
180	B042	26	158	83	2023-02-04	自然受孕	20230509	1	12w+2	33.2479	5827183	0.791438	0.0300862	4365739	0.407396	0.310101	2.14103	-1.76283	3.19036			0.0186204	0.380429	0.394079	0.403092	0.0177844		1	0	是
181	B042	26	158	85	2023-02-04	自然受孕	20230603	2	16w+2	34.049	4167323	0.794424	0.0272322	3138717	0.398601	-0.959241	0.668322	-1.85968	0.988903			0.0136426	0.380918	0.393897	0.403237	0.0228345		1	0	是
182	B042	26	158	86	2023-02-04	自然受孕	20230704	3	20w+5	34.4496	5679429	0.802338	0.0296722	4319101	0.40093	1.48234	0.944848	0.477984	0.334906			0.00913615	0.381781	0.395083	0.405971	0.021293		1	0	是
183	B043	30	168	110	2023-02-19	自然受孕	20230529	1	13w+3	38.9739	3017877	0.806454	0.027927	2319930	0.40371	-1.32292	0.43825	-0.942809	0.638739			0.00176903	0.378238	0.391032	0.401318	0.0220275		1	0	是
184	B043	30	168	110	2023-02-19	自然受孕	20230620	2	16w+3	38.9739	5192665	0.801597	0.0317997	3931964	0.404497	-0.901878	-0.406626	-1.85443	1.95322			0.00229486	0.37968	0.392581	0.402173	0.0276923		1	0	是
185	B043	30	168	112	2023-02-19	自然受孕	20230716	3	20w+2	39.6825	7512031	0.802712	0.0299253	5703843	0.404491	-0.0692192	-0.631062	0.895113	0.573381			0.00840253	0.378463	0.391936	0.400036	0.0232583		1	0	是
186	B043	30	168	115	2023-02-19	自然受孕	20230815	4	24w	40.7455	4515878	0.803958	0.0300488	3449391	0.404367	0.533925	0.699851	-1.01561	1.56882			0.010065	0.379106	0.391615	0.40052	0.0240401		1	0	是
187	B044	32	162	95	2022-12-28	自然受孕	20230405	1	13w+3		4867719	0.798503	0.0278745	3700764	0.399391	-0.093909	1.06648	0.350679	1.4728			0.0190106	0.380994	0.393756	0.403804	0.0265973		1	0	是
188	B044	32	162	98	2022-12-28	自然受孕	20230427	2	16w+4	37.3419	5242217	0.801573	0.0283753	4000043	0.397131	0.0131313	1.12419	-0.0204283	1.26518			0.0204923	0.380345	0.392851	0.402522	0.0263827		1	0	是
189	B044	32	162	99	2022-12-28	自然受孕	20230525	3	20w+4	37.7229	4451339	0.79931	0.0338702	3369487	0.409677	-0.341992	0.251797	-1.76692	-0.824066			0.00726754	0.38031	0.393592	0.403543	0.0225072		1	0	是
190	B044	32	162	102	2022-12-28	自然受孕	20230617	4	24w+1	38.866	4182328	0.804339	0.0301077	3199472	0.402413	-1.04119	0.469021	-2.04656	-0.338646			0.0084494	0.382051	0.395686	0.405249	0.0218128		1	0	是
191	B045	24	164	93	2023-02-23	自然受孕	20230526	1	12w+4	34.5776	4052747	0.803665	0.0293213	3084511	0.399663	1.1158	0.241373	1.85972	0.559475			-0.0166542	0.378462	0.392128	0.401338	0.0254199		1	0	是
192	B045	24	164	90	2023-02-23	自然受孕	20230615	2	15w+4	33.4622	7726440	0.804819	0.033776	5889031	0.399892	0.687389	0.156856	0.820015	0.921173			0.00592606	0.377723	0.390877	0.400954	0.0332142		1	0	是
193	B045	24	164	90	2023-02-23	自然受孕	20230717	3	21w+6	33.4622	4294399	0.808793	0.0273388	3310538	0.399554	1.02308	-0.0809217	2.08031	1.02055			-0.0213717	0.377643	0.390658	0.399416	0.0220218		1	0	是
194	B045	24	164	93	2023-02-23	自然受孕	20230813	4	24w+2	34.5776	3237051	0.7962	0.0327798	2432198	0.404641	1.57177	3.62135	-0.832811	2.69047			0.01297	0.380044	0.393173	0.402572	0.0217161		1	0	是
195	B045	24	164	93	2023-02-23	自然受孕	20230816	4	24w+2	34.5776	4174715	0.79888	0.0308534	3158187	0.405795	1.88315	0.747471	0.936016	1.37415			-0.0113448	0.378675	0.391688	0.40106	0.0271403		1	0	是
196	B045	24	164	93	2023-02-23	自然受孕	20230816	4	24w+2	34.5776	3795173	0.768836	0.0376991	2749003	0.408009	0.880369	1.00372	-1.43711	1.94848			0.0157777	0.379782	0.392767	0.401748	0.0225372		1	0	是
197	B046	24	165	90	2023-02-14	自然受孕	20230526	1	13w+6	33.0579	5616704	0.802923	0.031675	4266170	0.401712	1.72426	0.127223	-1.26955	0.537969			-0.00424982	0.374762	0.386841	0.39522	0.0209011		1	0	是
198	B046	24	165	90	2023-02-14	自然受孕	20230609	2	15w+6	33.0579	5449474	0.7831	0.0316934	4024109	0.402027	0.0548948	-0.175537	-1.17804	0.602522			-0.0285203	0.375341	0.388256	0.396681	0.022601		1	0	是
199	B046	24	165	92.5	2023-02-14	自然受孕	20230702	3	19w+2	33.9761	5427997	0.807454	0.0315641	4156190	0.402845	0.466473	1.13814	-0.768759	0.195285			-0.0209525	0.377461	0.39053	0.399758	0.0219877		1	0	是
200	B046	24	165	92	2023-02-14	自然受孕	20230731	4	23w+2	33.7925	5766312	0.801893	0.0281173	4370853	0.398349	-0.717204	1.18739	1.05083	0.575511			-0.026354	0.373488	0.385951	0.393906	0.0270718		1	0	是
201	B047	26	154	92	2023-07-15	自然受孕	20231017	1	12w+3	38.7924	5134104	0.796472	0.0292728	3876671	0.403922	0.815118	0.802754	-0.376954	0.273003			-0.00596726	0.37703	0.390395	0.398914	0.02737		1	0	是
202	B047	26	154	92	2023-07-15	自然受孕	20231117	2	16w+6	38.7924	4333472	0.703521	0.0227115	2918502	0.403363	4.22923	3.88074	0.0353223	1.26188			-0.0126829	0.380401	0.39276	0.402863	0.0206935		1	0	是
203	B047	26	154	98	2023-07-15	自然受孕	20231207	3	20w	41.3223	4031495	0.773212	0.0281805	2965890	0.403944	2.3399	0.99369	0.446262	0.255959			-0.0101821	0.37938	0.39243	0.402471	0.0201032		1	0	是
204	B047	26	154	92	2023-07-15	自然受孕	20240107	4	24w+4	38.7924	4189266	0.776922	0.0336126	3070670	0.40148	1.98698	1.64316	0.406026	0.490942			0.00236851	0.378841	0.391817	0.400351	0.0199422		1	0	是
205	B048	26	154	69	2023-01-08	自然受孕	20230412	1	12w+4	29.0943	5566847	0.793315	0.0314732	4171876	0.401994	-0.739763	0.71697	-0.682787	0.291861			0.00540269	0.378181	0.390985	0.399785	0.0219538		1	0	是
206	B048	26	154	70	2023-01-08	自然受孕	20230506	2	16w+2	29.5159	4105649	0.8017	0.0290095	3131991	0.39998	-0.317868	-0.260521	1.13238	-0.0925052			0.0293012	0.377163	0.390521	0.399653	0.0229155		1	0	是
207	B048	26	154	70	2023-01-08	自然受孕	20230607	3	20w	29.5159	4932898	0.810058	0.0316598	3787988	0.404626	-0.979759	0.8056	0.376961	-0.489059			0.00330261	0.371495	0.384837	0.39287	0.0200382		1	0	是
208	B048	26	154	74	2023-01-08	自然受孕	20230626	4	23w+4	31.2026	3700154	0.805083	0.0300615	2831456	0.401193	-0.470482	1.41098	0.414897	1.07147			-0.00863635	0.386236	0.398356	0.408323	0.0216369		1	0	是
209	B049	28	162	116	2023-08-15	自然受孕	20231107	1	11w+4	44.2006	5015228	0.799241	0.0279611	3810724	0.402607	-0.135921	0.595976	2.51021	1.08285			-0.0181468	0.388283	0.400363	0.412105	0.0208559		1	0	是
210	B049	28	162	120	2023-08-15	自然受孕	20231213	2	16w+4	45.7247	3968357	0.805647	0.0315559	3032272	0.400771	1.75446	1.11655	2.32978	0.512716			-0.000969119	0.378742	0.391221	0.401601	0.0249433		1	0	是
211	B049	28	162	120	2023-08-15	自然受孕	20231216	2	16w+4	45.7247	4951214	0.802523	0.0334325	3754239	0.402263	0.820419	1.36895	0.844966	1.56532			-0.0156833	0.376925	0.39021	0.39852	0.0209698		1	0	是
212	B049	28	162	118	2023-08-15	自然受孕	20240102	3	19w+4	44.9627	4597852	0.797916	0.0318786	3471659	0.403999	-0.462144	0.679652	1.81315	0.774207			-0.00528196	0.37761	0.391399	0.401297	0.0208107		1	0	是
213	B049	28	162	118	2023-08-15	自然受孕	20240213	4	24w+2	44.9627	4432474	0.797421	0.0346862	3324754	0.400788	-0.0659411	2.8954	2.36472	0.981152			0.0105117	0.381322	0.394571	0.404972	0.0219759		1	0	是
214	B050	31	162	77	2022-12-29	自然受孕	20230405	1	13w+2	29.34	4982386	0.794009	0.0304667	3752091	0.401845	-0.305404	0.817162	0.479988	-0.699441			-0.00220403	0.379688	0.393715	0.401493	0.0166527		1	0	是
215	B050	31	162	77	2022-12-29	自然受孕	20230426	2	16w+1	29.34	5182249	0.802079	0.0313074	3930884	0.402427	0.329808	0.256842	0.730133	-0.560297			0.000616468	0.376015	0.388153	0.397132	0.0241128		1	0	是
216	B050	31	162	79	2022-12-29	自然受孕	20230525	3	20w+3	30.1021	5096966	0.799062	0.035138	3847007	0.40926	1.4313	1.23402	-0.850313	-0.350536			-0.00450973	0.378869	0.391325	0.401428	0.0247471		1	0	是
217	B050	31	162	81	2022-12-29	自然受孕	20230626	4	24w+2	30.8642	3580518	0.80479	0.0286276	2740636	0.400559	1.89055	0.170234	0.422876	0.580209			-0.0140054	0.379757	0.392016	0.401359	0.0211206		1	0	是
218	B051	31	163	95	2023-02-25	自然受孕	20230526	1	12w+2	35.756	4239384	0.79631	0.0331805	3182884	0.398529	1.70211	1.78652	-0.228025	0.342294			-0.0202321	0.377287	0.389732	0.39817	0.0211303		1	0	是
219	B051	31	163	97	2023-02-25	自然受孕	20230615	2	15w+1	36.5087	3717256	0.794979	0.031328	2798750	0.394019	0.289839	2.33467	0.690354	0.619198			-0.0180024	0.377105	0.389192	0.397948	0.0289399		1	0	是
220	B051	31	163	98	2023-02-25	自然受孕	20230717	3	19w+6	36.8851	4732883	0.802611	0.0300667	3608667	0.39686	0.994917	1.73081	0.21116	1.71645			-0.0137091	0.376767	0.390445	0.397621	0.0231121		1	0	是
221	B051	31	163	100	2023-02-25	自然受孕	20230813	4	23w+5	37.6378	3841021	0.803433	0.0292102	2923382	0.395085	0.97937	3.06864	0.324042	1.259			0.0139383	0.378672	0.392771	0.403822	0.0210274		1	0	是
222	B051	31	163	100	2023-02-25	自然受孕	20230816	4	23w+5	37.6378	4321482	0.791313	0.0346187	3234903	0.403651	1.58246	1.08124	0.709989	1.74995			-0.0142257	0.374777	0.386559	0.393836	0.0313222		1	0	是
223	B051	31	163	100	2023-02-25	自然受孕	20230819	4	23w+5	37.6378	5132390	0.798199	0.0348576	3867706	0.401893	1.72696	2.92873	-0.629697	1.15359			-0.0156496	0.375418	0.388728	0.398818	0.0245657		1	0	是
224	B052	31	157	80	2023-02-05	自然受孕	20230504	1	11w+6	32.4557	4422858	0.797992	0.028289	3364626	0.403626	2.39157	-0.366193	-0.701601	1.40579			-0.017295	0.373076	0.385177	0.392458	0.0262238		1	0	是
225	B052	31	157	81.5	2023-02-05	自然受孕	20230526	2	15w+2	33.0642	3826259	0.799832	0.0310349	2892763	0.400974	-0.11959	-0.493211	2.08595	-0.238635			-0.0222183	0.374534	0.387507	0.396247	0.0241572		1	0	是
226	B052	31	157	81.5	2023-02-05	自然受孕	20230529	2	15w+2	33.0642	4011941	0.803648	0.0298065	3067030	0.40258	1.73771	1.12144	-0.0738425	-0.575445			0.000943498	0.378396	0.391445	0.400576	0.0221156		1	0	是
227	B052	31	157	81.5	2023-02-05	自然受孕	20230529	2	15w+2	33.0642	2879860	0.766773	0.04416	2064664	0.404757	0.602321	-0.827294	-0.728429	-0.251208			-0.00959413	0.381073	0.393952	0.402934	0.0205276		1	0	是
228	B052	31	157	85	2023-02-05	自然受孕	20230626	3	19w+1	34.4842	3767176	0.800678	0.030229	2867834	0.40354	2.19794	0.917908	-0.520922	1.15899			0.00110332	0.375377	0.387294	0.396036	0.0309801		1	0	是
229	B052	31	157	87	2023-02-05	自然受孕	20230731	4	24w+4	35.2955	5416574	0.796034	0.0282163	4070727	0.397661	1.59761	1.62132	1.17068	1.81992			0.0117514	0.389142	0.402383	0.412179	0.0250249		1	0	是
230	B053	34	168	93	2023-07-18	自然受孕	20231020	1	12w+3	32.9507	4490394	0.77807	0.0399036	3267883	0.404038	-0.360902	-0.318184	-1.76747	0.479405			0.0211822	0.377545	0.390146	0.399617	0.0279543		1	0	是
231	B053	34	168	93	2023-07-18	自然受孕	20231109	2	15w+3	32.9507	3965195	0.793719	0.0297397	2985328	0.401716	-1.75764	-1.03473	0.950591	-0.85097			-0.00425582	0.371106	0.383969	0.3907	0.0223915		1	0	是
232	B053	34	168	94.5	2023-07-18	自然受孕	20231207	3	19w+4	33.4821	3484225	0.777076	0.0270419	2579881	0.401421	-1.2543	-0.483692	-0.205892	-0.812773			-0.000545466	0.374812	0.388212	0.396539	0.0256995		1	0	是
233	B053	34	168	94	2023-07-20	自然受孕	20240102	4	23w+1	33.305	4582086	0.800917	0.0330149	3457811	0.400645	-0.420912	1.04102	-0.579134	-0.243252			0.0115483	0.375621	0.388004	0.397174	0.0209547		1	0	是
234	B054	32	156	81	2023-01-19	自然受孕	20230424	1	12w+6	33.284	2190296	0.787307	0.0265443	1636309	0.394424	1.71737	2.09898	-1.74927	0.354114			-0.00611804	0.376505	0.389687	0.398165	0.0215427		1	0	是
235	B054	32	156	81	2023-01-19	自然受孕	20230429	1	12w+6	33.284	4261585	0.789807	0.0294324	3172603	0.398366	1.09821	2.48944	1.98828	1.33027			-0.00577913	0.374865	0.389165	0.396584	0.0226337		1	0	是
236	B054	32	156	81.3	2023-01-19	自然受孕	20230513	2	15w+4	33.4073	6256846	0.80053	0.0298399	4745479	0.403518	-0.109531	1.93408	1.36244	1.4355			-0.0159867	0.373818	0.387475	0.395401	0.0216643		1	0	是
237	B054	32	156	81	2023-01-19	自然受孕	20230610	3	19w+4	33.284	4563786	0.794045	0.0316202	3418957	0.399729	-1.18046	-0.535271	1.34954	0.623894			-0.0328209	0.374423	0.388068	0.39645	0.0206821		1	0	是
238	B054	32	156	82.3	2023-01-19	自然受孕	20230708	4	23w+4	33.8182	6577187	0.808199	0.0323511	5035727	0.402458	0.847623	1.68838	0.489935	0.568815			-0.0220792	0.378475	0.391731	0.400404	0.0201877		1	0	是
239	B055	32	158	70	2023-03-09	自然受孕	20230615	1	13w+3	28.0404	5349689	0.801446	0.0306373	4062919	0.403045	-0.808882	-0.224505	-0.341285	-0.585698			0.0153672	0.372359	0.385196	0.391556	0.016799		2	1	是
240	B055	32	158	72	2023-02-12	自然受孕	20230715	2	17w+3	28.8415	3986139	0.799611	0.0283671	3026136	0.405324	-0.130744	0.0779712	-0.208164	0.102082			0.0164177	0.378491	0.391439	0.401527	0.0202844		2	1	是
241	B056	42	160	80	2023-02-13	自然受孕	20230519	1	12w+5	31.25	4413998	0.808626	0.0287296	3393073	0.397598	0.823079	2.16305	-0.575081	2.22651			0.0125675	0.377328	0.390669	0.400714	0.0217528		2	1	是
242	B056	42	162	85	2023-02-13	自然受孕	20230618	2	17w+1	32.3884	5195953	0.805714	0.0310156	3956408	0.39905	-1.58838	0.45081	-1.43281	0.254437			0.00664772	0.378374	0.392331	0.401618	0.0235094		2	1	是
243	B056	42	162	85	2023-02-13	自然受孕	20230708	3	20w+1	32.3884	5948414	0.807143	0.0327752	4555306	0.401404	-1.50464	0.0651461	-1.34374	1.1945			0.0268547	0.37432	0.388123	0.395772	0.0262966		2	0	是
244	B056	42	160	85	2023-02-13	自然受孕	20230804	4	24w	33.2031	4140623	0.789876	0.0299171	3090587	0.399254	0.849655	-0.37805	0.445101	1.36598			0.0159821	0.376018	0.389548	0.398746	0.0184019	T21	2	0	是
245	B057	26	163	85.5	2023-10-28	自然受孕	20240212	1	13w+3	32.1804	3996287	0.795901	0.0336923	2995351	0.401029	1.9746	0.160368	0.715169	-0.106339			-0.00365638	0.38481	0.396363	0.405501	0.0245732	T18	2	0	是
246	B057	26	163	86	2023-10-28	自然受孕	20240228	2	17w+1	32.3685	3413739	0.789265	0.0319358	2548796	0.400698	1.15628	1.61457	1.24073	0.55278			-0.022334	0.389081	0.401093	0.411155	0.0242718	T13T18	2	0	是
247	B057	26	163	86.5	2023-10-28	自然受孕	20240322	3	19w+4	32.5567	3512280	0.805397	0.0303914	2678886	0.391621	3.8083	2.3727	0.682688	4.91139			-0.0211739	0.390819	0.401951	0.412544	0.0232963	T13T18	2	0	是
248	B057	26	163	87.5	2023-10-28	自然受孕	20240413	4	23w+3	32.9331	4333697	0.773731	0.0312007	3158709	0.396902	2.04742	1.5023	2.28556	2.0576			-0.00505164	0.374527	0.387894	0.396218	0.0245445		2	0	是
249	B057	26	163	87.5	2023-10-28	自然受孕	20240416	4	23w+3	32.9331	3259869	0.793744	0.027291	2454599	0.398879	1.06696	2.32556	-0.474172	1.44707			0.000208042	0.37754	0.39121	0.398271	0.018439		2	1	是
250	B058	31	160	78	2023-03-28	自然受孕	20230701	1	12w+6	30.4688	5370304	0.806296	0.0323194	4100385	0.401344	1.57038	1.49275	-1.20609	0.950121			-0.0504824	0.371323	0.383554	0.390264	0.0252785	T18	2	1	是
251	B058	31	160	78	2023-03-28	自然受孕	20230721	2	15w+6	30.4688	3854252	0.785233	0.0279388	2873654	0.398918	1.79196	1.75389	-0.622804	1.12992			-0.0564054	0.380626	0.392549	0.401304	0.0186635	T18	2	1	是
252	B058	31	160	80	2023-03-28	自然受孕	20230818	3	19w+5	31.25	4362323	0.800528	0.0309568	3317215	0.401234	2.35957	0.151489	-0.628019	1.51438			0.0147033	0.382133	0.395425	0.405083	0.0233422		2	0	是
253	B058	31	160	81	2023-03-28	自然受孕	20230916	4	23w+6	31.6406	3248632	0.810088	0.0289801	2508321	0.398872	1.42738	1.95976	-0.01062	1.82946			0.00594002	0.377677	0.390151	0.399534	0.0337744		2	0	是
254	B059	31	160	75	2023-02-14	自然受孕	20230516	1	12w+2	29.2969	3905016	0.788181	0.0290709	2934136	0.404115	1.17205	1.99438	-1.73782	1.77735			0.00992725	0.381335	0.394049	0.405509	0.0255985		2	0	是
255	B059	33	160	78	2023-02-14	自然受孕	20230610	2	16w+2	30.4688	4684495	0.80962	0.0292514	3608624	0.400435	-1.08569	1.84717	-2.268	-0.562528			0.0186739	0.380378	0.393134	0.404317	0.0255159		2	0	是
256	B059	33	160	80	2023-02-14	自然受孕	20230708	3	20w	31.25	3845967	0.806496	0.0319388	2945578	0.399027	1.12482	2.37203	-2.23511	0.532611			0.00767339	0.377767	0.390134	0.400692	0.028148		2	0	是
257	B060	36	160	75.7	2023-06-01	自然受孕	20230902	1	12w+5	29.5703	7951526	0.802753	0.0304324	6024671	0.403039	0.686321	0.402709	0.220417	1.31637			0.00563894	0.379242	0.392612	0.401998	0.0239627		2	0	是
258	B060	36	160	77.4	2023-06-01	自然受孕	20231002	2	16w+5	30.2344	4822502	0.800828	0.0307598	3649267	0.403689	1.91167	2.67632	1.00023	0.712327			0.0131872	0.37736	0.390271	0.399514	0.0216326		2	0	是
259	B060	36	160	75.7	2023-06-01	自然受孕	20231031	3	20w+6	29.5703	4671309	0.80386	0.0310405	3551383	0.401363	2.43739	2.96238	0.611442	1.7854			0.00112189	0.376815	0.389755	0.399131	0.0264304		2	0	是
260	B060	36	160	79.5	2023-06-01	自然受孕	20231127	4	24w+5	31.0547	4583178	0.768004	0.0291147	3338964	0.401134	1.80179	2.19941	0.224235	2.45202			-0.0467523	0.381451	0.393356	0.402311	0.0209342		2	0	是
261	B061	30	158	81	2023-09-17	自然受孕	20231222	1	13w+1	32.4467	4983836	0.808146	0.0315721	3818606	0.400774	-0.535989	0.860927	-0.170589	0.147761			-0.0345041	0.37825	0.390992	0.399924	0.0164039	T18	2	0	是
262	B061	30	158	79	2023-09-17	自然受孕	20240112	2	16w+1	31.6456	3829715	0.794157	0.0331254	2874643	0.402608	-2.4168	1.15547	-0.754381	0.505839			-0.0108859	0.379859	0.393054	0.401423	0.0231664		2	0	是
263	B061	30	158	79.3	2023-09-17	自然受孕	20240219	3	21w+5	31.7657	4665574	0.801963	0.0298809	3541026	0.401485	-0.444223	0.074537	-0.816397	0.141972			-0.00794682	0.379515	0.392783	0.400878	0.0246384		2	0	是
264	B061	30	158	79.6	2023-09-17	自然受孕	20240309	4	24w+1	31.8859	4952599	0.738737	0.0414668	3391995	0.395963	1.30151	1.38717	-0.335477	0.387539			0.0255082	0.377546	0.391267	0.400402	0.019456		2	0	是
265	B062	33	173	89	2023-03-31	自然受孕	20230723	1	13w+2	29.737	5209208	0.799762	0.0274921	3954083	0.40072	1.3142	2.7624	0.193649	0.790581			0.0236999	0.379437	0.39285	0.401995	0.0224757		2	0	是
266	B062	33	173	89	2023-03-31	自然受孕	20230726	1	13w+2	29.737	3602708	0.794836	0.0315957	2704393	0.412259	2.47931	4.47367	-2.3775	2.09033			0.0155523	0.379163	0.392834	0.403139	0.0223649		2	0	是
267	B062	33	173	89	2023-03-31	自然受孕	20230729	1	13w+2	29.737	4978335	0.748239	0.0536851	3439848	0.443483	7.19443	4.20332	-1.60872	-1.4266			0.0198504	0.379948	0.392989	0.403978	0.0230403		2	0	是
268	B062	33	173	92	2023-03-31	自然受孕	20230807	2	15w+4	30.7394	4875333	0.785617	0.0312504	3622361	0.403756	-1.37913	0.41963	0.703674	-1.44426			-0.0124842	0.380931	0.394464	0.404026	0.0188535		2	0	是
269	B062	33	173	93	2023-03-31	自然受孕	20230908	3	20w+1	31.0735	4689060	0.810361	0.0300698	3601028	0.400758	-0.568192	0.847781	-0.0143976	-0.63639			-0.0115251	0.378776	0.392189	0.401039	0.0212239		2	0	是
270	B062	33	173	94	2023-03-31	自然受孕	20231003	4	23w+4	31.4077	4952005	0.796317	0.0437904	3669815	0.396035	1.05286	1.23172	-0.30067	0.661559			-0.00693852	0.380391	0.393423	0.402475	0.019953		2	0	是
271	B063	36	169	97.4	2023-03-28	自然受孕	20230624	1	12w	34.1024	4821038	0.790321	0.0317548	3613885	0.402773	-0.704741	0.115004	-2.54039	0.0369677			-0.0151156	0.379158	0.392598	0.401748	0.02323		2	0	是
272	B063	36	169	96.8	2023-03-28	自然受孕	20230729	2	16w+6	33.8924	4963894	0.805782	0.029223	3790489	0.401735	0.299516	0.162698	-1.10099	0.803951			-0.0089603	0.380716	0.394203	0.40298	0.0244902		2	1	是
273	B063	36	169	87	2023-03-28	自然受孕	20230904	3	21w+6	30.4611	5078044	0.800068	0.031067	3848280	0.402642	-0.0926808	-0.453136	-0.883151	0.0197691			-0.00758315	0.375936	0.389148	0.398666	0.0198133		2	1	是
274	B063	36	169	103	2023-03-28	自然受孕	20230916	4	24w+1	36.0632	4235285	0.805522	0.0292527	3250855	0.401334	1.21861	0.908287	0.0612597	0.992962			0.00677314	0.378759	0.39253	0.401581	0.0221141		2	1	是
275	B064	34	149	65.5	2023-05-15	自然受孕	20230814	1	12w+2	29.5032	4607984	0.802507	0.0276384	3508477	0.407344	0.00736634	0.0795968	-1.52625	-0.303281			-0.0136956	0.378679	0.392696	0.401878	0.0210256		2	1	是
276	B064	34	149	66.5	2023-05-15	自然受孕	20230902	2	15w	29.9536	7174163	0.805025	0.0305276	5458305	0.407959	-2.33659	-0.770451	-1.66656	-0.879428			-0.0130161	0.377242	0.390493	0.400544	0.0238191		2	0	是
277	B064	34	149	71	2023-05-15	自然受孕	20231020	3	21w+6	31.9805	5752704	0.804343	0.0263409	4387452	0.405376	-0.482884	-0.849851	-0.141454	-0.566154			-0.00234555	0.37449	0.387289	0.395314	0.0195715		2	0	是
278	B064	34	149	72	2023-05-15	自然受孕	20231105	4	24w+1	32.431	3702812	0.812669	0.0276873	2862336	0.402988	0.0368009	-0.123846	-0.147438	1.03165			-0.0184729	0.387515	0.399295	0.409254	0.0204852		2	0	是
279	B065	31	163	77	2023-01-07	自然受孕	20230413	1	13w	28.9811	4588114	0.783014	0.0321577	3405502	0.404183	-1.85889	-1.27503	-0.346789	-0.606002			-0.0218656	0.384505	0.397111	0.406347	0.0202868		2	0	是
280	B065	31	163	78	2023-01-07	自然受孕	20230512	2	17w+2	29.3575	4235418	0.798174	0.0307027	3210465	0.397973	-0.936827	1.04951	-2.3413	-0.259035			-0.00925525	0.374912	0.387012	0.395024	0.0190203		2	0	是
281	B065	31	163	80	2023-01-07	自然受孕	20230609	3	21w+3	30.1103	4506208	0.787351	0.033735	3354962	0.402463	-2.88751	-0.375477	0.350134	-1.35831			-0.0157017	0.379141	0.392101	0.401792	0.0207682		2	0	是
282	B065	31	163	82	2023-01-07	自然受孕	20230708	4	25w+2	30.863	3100225	0.80714	0.0303454	2378171	0.404219	-1.08947	1.92594	-1.39107	-0.614131			-0.0149718	0.374656	0.387302	0.396078	0.0201205		2	1	是
283	B066	41	158	88	2022-11-24	自然受孕	20230305	1	13w+4	35.2508	4199375	0.800025	0.0309567	3191769	0.400916	0.211069	0.240847	-0.812524	-1.00218			-0.0161243	0.373836	0.386788	0.394465	0.026936		2	1	是
284	B066	41	158	90	2022-11-24	自然受孕	20230325	2	16w+3	36.0519	2643173	0.673715	0.0314355	1677791	0.398384	0.0569946	5.38094	0.539643	3.46339			-0.00258762	0.375525	0.387503	0.395997	0.0248138		2	1	是
285	B066	41	158	90	2022-11-24	自然受孕	20230328	2	16w+3	36.0519	2860303	0.727745	0.0430115	1942990	0.399123	1.2544	1.23832	-0.588253	1.03104			-0.0152744	0.377725	0.38966	0.398151	0.0198643		2	1	是
286	B066	41	158	90	2022-11-24	自然受孕	20230331	2	16w+3	36.0519	2573612	0.759787	0.0331653	1849692	0.404684	1.81994	3.20841	-1.08905	2.13999			0.0107127	0.380758	0.393306	0.403293	0.0205088		2	1	是
287	B066	41	158	90	2022-11-24	自然受孕	20230403	2	16w+3	36.0519	3109067	0.77852	0.0319004	2294549	0.399744	0.204724	1.99209	-0.190787	2.09623			0.0108937	0.379684	0.392241	0.403132	0.0219093		2	1	是
288	B066	41	158	90	2022-11-24	自然受孕	20230415	3	19w+4	36.0519	3745498	0.801418	0.0335817	2852146	0.393576	0.842877	2.89877	0.0767576	0.937011			-0.00875745	0.374793	0.387525	0.395903	0.0335459		2	1	是
289	B066	41	158	90	2022-11-24	自然受孕	20230417	3	19w+4	36.0519	3741817	0.78106	0.036362	2762593	0.407574	2.07422	2.94926	-1.34327	1.89143			-0.00442536	0.376833	0.390864	0.399049	0.0295727		2	1	是
290	B066	41	158	90	2022-11-24	自然受孕	20230417	3	19w+4	36.0519	4255558	0.788717	0.0393135	3163016	0.407375	2.80273	3.68142	-0.150528	2.98031			0.030458	0.381385	0.394817	0.405234	0.0191549		2	0	是
291	B066	41	158	88	2022-11-24	自然受孕	20230512	4	23w+3	35.2508	4199773	0.79355	0.0314289	3161976	0.398692	-0.333111	0.379991	-0.0615141	0.516491			0.00941103	0.378914	0.392359	0.401275	0.0254805		2	0	是
292	B067	34	160	102	2023-08-15	自然受孕	20231117	1	12w+5	39.8438	3604269	0.726662	0.0226064	2506909	0.403453	1.51327	1.24082	-0.718051	1.43196			0.00498603	0.379468	0.392396	0.401693	0.0262111		2	0	是
293	B067	34	160	104	2023-08-15	自然受孕	20240112	2	21w	40.625	4782331	0.79122	0.0285987	3590616	0.402124	0.177615	1.07811	-1.35094	1.38368			-0.0135792	0.38858	0.399625	0.410732	0.0237063		2	0	是
294	B067	34	160	105	2023-08-13	自然受孕	20240129	3	23w+4	41.0156	4001949	0.79928	0.0317882	3030376	0.403761	-0.791631	0.395003	-2.65718	0.822661			0.0128131	0.377929	0.390594	0.400002	0.02616		2	0	是
295	B068	23	153.5	68.2	2023-06-02	自然受孕	20231020	1	12w+2	28.9446	6387530	0.800936	0.0273963	4840531	0.401213	1.77291	0.587665	-0.570598	0.730577			-0.00190546	0.37825	0.390752	0.400897	0.0207042		2	0	是
296	B068	23	153.5	68.2	2023-06-02	自然受孕	20231117	2	16w+2	28.9446	2958661	0.725199	0.0191631	2058713	0.408395	3.12899	0.00677093	0.646033	0.984639			0.0144344	0.383563	0.397275	0.408187	0.0263199		2	0	是
297	B068	23	153.5	68.5	2023-06-02	自然受孕	20231226	3	23w+3	29.0719	5094713	0.807728	0.0302392	3906437	0.404489	3.92351	0.800335	-0.898376	0.540381			-0.0332715	0.380596	0.394319	0.404198	0.0209653		2	1	是
298	B068	23	153.5	71	2023-06-02	自然受孕	20240115	4	24w+6	30.1329	4639406	0.781198	0.0287691	3440799	0.400807	4.97588	0.424794	-0.783935	0.842199			-0.0201151	0.378992	0.392	0.402093	0.0179812		2	1	是
299	B069	29	160.3	79.6	2023-08-28	自然受孕	20231127	1	12w	30.9775	5161395	0.795908	0.0306844	3892886	0.404403	-1.05171	0.230159	-0.213736	-1.06809			-0.00999699	0.380252	0.393032	0.403958	0.0219475		2	1	是
300	B069	29	160.3	80.5	2023-08-28	自然受孕	20231223	2	16w	31.3277	4288989	0.811188	0.0283979	3306699	0.399734	-0.517933	1.25971	0.35356	-1.43377			-0.0245389	0.37627	0.389515	0.397648	0.0227079		2	1	是
301	B069	29	160.3	81.2	2023-08-28	自然受孕	20240120	3	20w	31.6001	4685112	0.782423	0.0281878	3464222	0.399723	-0.4763	1.21988	-0.0197063	-1.03939			-0.0288758	0.377671	0.391099	0.399805	0.0211945	T18	2	1	是
302	B069	29	160.3	82	2023-08-28	自然受孕	20240221	4	26w+3	31.9115	4084130	0.79226	0.0279806	3064124	0.399014	-2.67154	1.77564	-1.15325	-1.59547			-0.0398659	0.386186	0.399696	0.408468	0.0235949	T18	2	1	是
303	B070	25	153	77.3	2023-02-28	自然受孕	20230609	1	13w+6	33.0215	5943855	0.802696	0.0303825	4527950	0.404799	-1.72866	-0.521	0.715156	0.338854			-0.0476381	0.386197	0.398897	0.407598	0.0240018		2	1	是
304	B070	25	153	77.7	2023-02-28	自然受孕	20230707	2	17w+5	33.1924	4770658	0.808599	0.0295212	3677778	0.40922	-1.28788	-1.04354	-0.161101	-0.0561517			-0.0143208	0.376621	0.389207	0.398468	0.0253837		2	1	是
305	B070	25	153	77	2023-02-28	自然受孕	20230721	3	19w+6	32.8933	4130396	0.787424	0.0258532	3094843	0.401883	-0.20542	-0.526484	0.778319	0.569692			-0.00487535	0.379168	0.391414	0.399648	0.0231833		2	1	是
306	B070	25	153	81	2023-02-28	自然受孕	20230819	4	23w+5	34.6021	6200575	0.802489	0.0317223	4695712	0.409882	-0.173866	-0.398169	-0.423966	0.558421			-0.00926392	0.380973	0.394031	0.403178	0.0193934		2	1	是
307	B071	30	162	76	2023-08-12	自然受孕	20231113	1	12w+4	28.959	4544393	0.808513	0.0318284	3475128	0.403346	-0.546173	-0.385582	-2.89828	-0.168002			-0.0284768	0.381602	0.394947	0.404456	0.0243415		2	1	是
308	B071	30	162	76	2023-08-12	自然受孕	20231202	2	15w	28.959	4937550	0.810572	0.0294928	3792983	0.400417	1.53616	3.31781	-1.81633	1.91174			-0.00842453	0.382016	0.394945	0.404944	0.0249086		2	1	是
309	B071	30	162	78.5	2023-08-12	自然受孕	20231231	3	19w+2	29.9116	3910317	0.805276	0.0274076	2981380	0.403037	-0.366259	1.78184	-1.11025	-1.76214			-0.0233277	0.382185	0.395403	0.404461	0.0204713		2	1	是
310	B071	30	162	83	2023-08-12	自然受孕	20240218	4	26w	31.6263	3732841	0.795493	0.0338199	2796128	0.403848	-2.00115	-0.946108	-2.58403	-1.30394			-0.00805995	0.377253	0.390517	0.401089	0.0243674		2	1	是
311	B072	28	158	88	2023-09-01	自然受孕	20231126	1	11w+2	35.2508	6874312	0.79469	0.0312529	5100218	0.398738	-0.44238	-0.719128	-0.40138	0.568674			-0.0133684	0.377574	0.390682	0.400222	0.0198595		2	1	是
312	B072	28	158	87.6	2023-09-01	自然受孕	20231223	2	15w+4	35.0905	4813991	0.805781	0.0272757	3685983	0.40077	-0.0297218	0.209648	-0.363763	0.279887			-0.0148227	0.377099	0.39032	0.39982	0.0200654		2	1	是
313	B072	28	158	88.7	2023-09-01	自然受孕	20240125	3	20w+2	35.5312	5227478	0.769542	0.0297067	3805897	0.39972	-0.311459	0.747833	-0.597923	0.350826			-0.0397576	0.383333	0.394962	0.405447	0.0243323	T18	2	1	是
314	B072	28	158	90.7	2023-09-01	自然受孕	20240224	4	24w+2	36.3323	3707292	0.789946	0.031008	2757133	0.403921	0.268785	1.86709	-1.66848	-0.355546			-0.0201652	0.383183	0.395947	0.407097	0.0228976		2	1	是
315	B073	28	161.5	75.1	2023-09-08	自然受孕	20231208	1	12w+2	28.7935	4278487	0.81057	0.0252308	3289770	0.404666	-1.25057	0.82547	0.0922693	-1.60085			-0.0287993	0.386056	0.39855	0.40811	0.0209635		2	1	是
316	B073	28	161.5	76.3	2023-09-08	自然受孕	20240101	2	15w	29.2536	4906004	0.809821	0.0325777	3759193	0.401871	-1.17163	0.750362	-1.94869	-0.98261			-0.00492014	0.377042	0.389517	0.397804	0.0248069		2	1	是
317	B073	28	161.5	78	2023-09-08	自然受孕	20240125	3	19w+2	29.9054	5047293	0.766445	0.0319161	3650388	0.403786	-1.90553	0.808439	0.118013	-1.91154			-0.00888283	0.372122	0.38513	0.393007	0.0222912		2	1	是
318	B073	28	161.5	81	2023-09-08	自然受孕	20240224	4	23w+3	31.0556	3528654	0.803608	0.0291698	2669084	0.402446	-0.667494	2.90069	1.56465	-0.825318			-0.024803	0.375152	0.388513	0.396033	0.0205689		2	1	是
319	B074	29	160	77.7	2023-05-03	自然受孕	20230810	1	13w+4	30.3516	4647781	0.804598	0.0275892	3543463	0.401674	-0.730299	0.920713	0.62924	0.236176			-0.0182457	0.373119	0.387167	0.39554	0.0241933	T18	2	1	是
320	B074	29	160	77.7	2023-05-03	自然受孕	20230904	2	13w+4	30.3516	5701574	0.803318	0.0326153	4330927	0.404021	2.07007	1.37134	0.738104	1.62369			-0.0255729	0.381031	0.393846	0.403955	0.0201012		2	1	是
321	B074	29	160	79	2023-05-03	自然受孕	20231003	3	21w+1	30.8594	5259292	0.798675	0.0315955	3972774	0.400484	0.659433	2.62976	2.10159	1.68753			-0.0168132	0.3801	0.393705	0.401954	0.0217914	T18	2	1	是
322	B074	29	160	79	2023-05-03	自然受孕	20231005	3	21w+1	30.8594	3609160	0.80203	0.0337913	2732128	0.402044	1.4936	3.15811	0.544272	1.2236			-0.0205965	0.38233	0.394476	0.403889	0.0189344		2	1	是
323	B074	29	160	81.5	2023-05-03	自然受孕	20231027	4	24w+4	31.8359	5008672	0.803627	0.0280728	3806993	0.400751	0.225689	0.95437	1.19046	1.05225			0.00345583	0.378383	0.391408	0.401465	0.0244908		2	1	是
324	B075	30	162	85.4	2023-07-29	自然受孕	20231110	1	11w	32.5408	4326273	0.805801	0.0278911	3320307	0.403289	-0.763934	-0.408359	-0.708534	0.219143			0.00841394	0.38016	0.392952	0.403323	0.0195187		2	1	是
325	B075	30	162	85	2023-07-29	自然受孕	20231211	2	15w+3	32.3884	5385371	0.810326	0.0317466	4134841	0.400126	1.72474	0.759906	0.455963	0.854895			0.00365355	0.382435	0.394888	0.404831	0.0218035		2	1	是
326	B075	30	162	86	2023-07-29	自然受孕	20240113	3	20w	32.7694	3697148	0.798299	0.030868	2794084	0.399724	-0.90217	-0.438344	0.772764	1.26673			-0.0170822	0.381623	0.394509	0.404403	0.019582		2	1	是
327	B075	30	162	86	2023-07-29	自然受孕	20240216	4	25w	32.7694	4329785	0.674306	0.0254409	2786896	0.407821	1.22647	2.31413	1.85572	0.281396			-0.0265646	0.375599	0.389473	0.396869	0.0284931		2	1	是
328	B076	31	162	78.6	2023-07-17	自然受孕	20231013	1	11w+6	29.9497	4215727	0.806965	0.0300583	3231648	0.403751	0.286841	-1.37452	-2.45039	0.727713			-0.00698194	0.38215	0.39501	0.405039	0.0257986		2	1	是
329	B076	31	162	78.1	2023-07-17	自然受孕	20231110	2	16w	29.7592	4593151	0.809229	0.0277072	3545035	0.400485	0.303587	0.769211	-1.35145	0.821996			0.0123454	0.379092	0.39183	0.402331	0.0223752		2	1	是
330	B076	31	162	80.8	2023-07-17	自然受孕	20231208	3	19w+6	30.788	4280165	0.806845	0.0251069	3276218	0.40318	-0.563782	0.381969	-0.163616	1.11021			0.0118759	0.378606	0.392133	0.401626	0.0206545		2	1	是
331	B076	31	162	81.3	2023-07-17	自然受孕	20240109	4	24w+2	30.9785	5074209	0.73895	0.0295872	3546165	0.398407	-0.0698418	0.50676	-2.27654	0.923864			0.00355784	0.378229	0.391513	0.400343	0.0256143		2	1	是
332	B077	29	158	72	2023-10-08	自然受孕	20240107	1	12w	28.8415	5470857	0.790151	0.0329958	4086528	0.401514	1.5514	-0.353589	0.236496	1.18977			-0.00510239	0.374005	0.386394	0.393689	0.0252295		2	0	是
333	B077	29	158	73	2023-10-08	自然受孕	20240131	2	15w+5	29.2421	4203964	0.788746	0.0324153	3128506	0.40006	0.0525623	-0.668604	1.28852	0.581113			-0.0195731	0.378324	0.39046	0.39852	0.0288245		2	0	是
334	B077	29	158	75	2023-10-08	自然受孕	20240227	3	19w	30.0433	3636079	0.802426	0.0287783	2765347	0.401326	-0.0884882	0.470363	0.748527	0.0180464			-0.0211401	0.381752	0.394785	0.404846	0.0234294		2	0	是
335	B077	29	158	78.5	2023-10-08	自然受孕	20240401	4	24w+3	31.4453	4755077	0.795287	0.0322632	3587171	0.398646	0.636071	0.296054	2.66201	0.826193			-0.00898333	0.378363	0.390417	0.400253	0.0257343		2	0	是
336	B077	29	158	78.5	2023-10-08	自然受孕	20240403	4	24w+3	31.4453	3676572	0.804909	0.0284313	2802351	0.401884	0.610879	0.614684	-0.437197	2.01814			-0.0083195	0.381176	0.39406	0.40256	0.0209923		2	0	是
337	B078	26	163	88	2023-08-05	自然受孕	20231103	1	12w+2	33.1213	5398301	0.790669	0.0304124	4051671	0.4019	0.553505	0.379087	-0.080305	-0.16701			0.00854243	0.38028	0.393311	0.40355	0.0224278		2	1	是
338	B078	26	163	89.5	2023-08-05	自然受孕	20231201	2	16w+2	33.6859	5367221	0.806832	0.0296394	4106726	0.401064	0.0236454	1.83073	1.188	0.50151			-0.0014946	0.382331	0.394914	0.406965	0.022864		2	1	是
339	B078	26	163	91	2023-08-05	自然受孕	20231224	3	19w+4	34.2504	3899561	0.80151	0.0323492	2961774	0.401349	2.05207	0.405081	0.962307	0.931936			-0.00363793	0.376387	0.390129	0.398271	0.0247002		2	1	是
340	B078	26	163	93	2023-08-05	自然受孕	20240120	4	23w+4	35.0032	3622233	0.79198	0.030577	2723939	0.399687	1.94588	2.98052	1.69381	2.01996			-0.0174213	0.378848	0.392065	0.401096	0.0190695		2	1	是
341	B079	27	163	78.8	2023-09-20	自然受孕	20231225	1	12w+6	29.6586	4611550	0.805445	0.0293343	3526445	0.402899	-0.24821	0.828598	1.4926	-0.60174			-0.0261916	0.383323	0.395891	0.405327	0.0181523		2	0	是
342	B079	27	163	81	2023-09-20	自然受孕	20240126	2	17w+5	30.4867	4765622	0.791894	0.0305163	3572815	0.403357	-0.591352	1.21463	0.0678609	0.480652			0.00811401	0.378004	0.391091	0.400173	0.0198534		2	0	是
343	B079	27	163	81	2023-09-20	自然受孕	20240215	3	20w+5	30.4867	2028749	0.719627	0.0101419	1202144	0.368859	3.79175	1.65152	2.60603	10.2861			-0.00772497	0.376881	0.38996	0.399611	0.0190207		2	0	是
344	B079	27	163	81	2023-09-20	自然受孕	20240216	3	20w+5	30.4867	4408697	0.788834	0.0286223	3277200	0.39999	-0.0507512	0.981726	0.973487	0.948322			-0.0192762	0.381038	0.393777	0.402815	0.0265299		2	1	是
345	B079	27	163	83	2023-09-20	自然受孕	20240310	4	24w+1	31.2394	5816439	0.784331	0.0309291	4308213	0.399647	0.0249791	0.468545	0.560346	0.1899			-0.0103661	0.381697	0.394924	0.40463	0.0250944		2	1	是
346	B080	29	152	73	2023-03-17	IVF（试管婴儿）	20230627	1	13w+5	31.5963	4325985	0.808015	0.0280974	3327950	0.400418	2.18204	1.04542	-0.454026	1.8347			-0.0264042	0.380197	0.393091	0.401424	0.0239477	T18	2	1	是
347	B080	29	152	73	2023-03-17	IVF（试管婴儿）	20230710	2	15w+6	31.5963	5926872	0.809825	0.0307191	4556193	0.40307	0.917893	0.173088	-0.627583	-0.159399			-0.0360698	0.379669	0.392796	0.401192	0.0229579		2	1	是
348	B080	29	152	73.2	2023-03-17	IVF（试管婴儿）	20230813	3	20w+5	31.6828	4913380	0.811	0.0277	3787825	0.39897	0.406399	1.47246	-0.163999	0.573874			0.0157773	0.381038	0.39483	0.405082	0.0223655		2	1	是
349	B080	29	152	74	2023-03-17	IVF（试管婴儿）	20230902	4	23w+3	32.0291	5223034	0.801812	0.0325038	3939328	0.400694	1.30922	0.422274	-0.538513	0.837659			0.0207846	0.377994	0.390101	0.39995	0.0217949		2	1	是
350	B081	38	162	77	2023-08-24	自然受孕	20231127	1	12w+5	29.34	4672903	0.793806	0.0293355	3520201	0.402487	1.84113	2.04316	-0.632246	3.18749			0.014976	0.378163	0.390657	0.399489	0.0275626		2	1	是
351	B081	38	162	78	2023-08-24	自然受孕	20231225	2	17w	29.7211	4724844	0.806128	0.0295413	3619149	0.401392	1.13342	0.353143	-0.924734	1.91433			0.0231811	0.376685	0.389866	0.398867	0.0257641		2	1	是
352	B081	38	162	82	2023-08-24	自然受孕	20240114	3	19w+4	31.2452	9233035	0.796769	0.0283008	6920291	0.396043	1.22962	1.89102	-0.358901	2.00172			0.00246472	0.380652	0.394005	0.40287	0.0230882		2	1	是
353	B081	38	162	82	2023-08-24	自然受孕	20240215	4	24w+4	31.2452	2737644	0.713288	0.0109865	1572125	0.367701	4.14976	-0.780264	2.23826	1.04283			-0.0276349	0.379211	0.391863	0.399958	0.0234845	T18	2	1	是
354	B081	38	162	82	2023-08-24	自然受孕	20240216	4	24w+4	31.2452	5985477	0.783498	0.0293783	4410670	0.398651	-0.128122	2.02818	-1.15567	1.1262			0.0256615	0.37994	0.393173	0.403321	0.0265142		2	1	是
355	B082	26	160	76	2023-08-22	自然受孕	20231118	1	12w	29.6875	5404390	0.807345	0.0310334	4116331	0.399553	-0.340355	-0.0164623	-0.568059	0.486356			0.0189485	0.380386	0.394562	0.404252	0.0254075		2	1	是
356	B082	26	160	76.5	2023-08-22	自然受孕	20231218	2	16w	29.8828	4293203	0.808591	0.0288545	3305523	0.402649	0.010601	0.367456	-1.43867	-0.580991			0.00242705	0.379723	0.392646	0.40171	0.0209712		2	0	是
357	B082	26	160	80	2023-08-22	自然受孕	20240114	3	19w+6	31.25	5226451	0.790429	0.0265184	3895268	0.397079	-1.3226	-1.64571	-0.640788	-0.686008			-0.00727851	0.379261	0.391988	0.40102	0.0226957		2	0	是
358	B082	26	160	83	2023-08-22	自然受孕	20240217	4	24w+5	32.4219	4241265	0.785975	0.028354	3169994	0.400147	-0.350454	0.73167	-0.810572	0.0114543			-0.0135402	0.378998	0.392488	0.401773	0.0207157		2	0	是
359	B083	31	172	86	2023-09-14	自然受孕	20231211	1	12w	29.0698	5066140	0.810464	0.0330587	3893073	0.40202	-1.65034	-0.648652	-1.05485	-0.69161			-0.0292555	0.378312	0.390803	0.399041	0.0205244	T18	2	0	是
360	B083	31	172	85	2023-09-14	自然受孕	20240109	2	16w	28.7317	4672681	0.753471	0.0309104	3318183	0.400451	-0.339533	-0.52521	-2.2025	-0.100408			0.00882651	0.380148	0.393589	0.403675	0.0218963		2	1	是
361	B083	31	172	85	2023-09-14	自然受孕	20240131	3	19w+1	28.7317	3802829	0.788093	0.0324936	2831271	0.402665	-1.56315	0.996629	-0.113926	-1.02633			-0.00697557	0.380565	0.393931	0.404947	0.0234754		2	1	是
362	B083	31	172	87	2023-09-14	自然受孕	20240305	4	24w	29.4078	5096668	0.805707	0.0337344	3866768	0.403483	-0.319377	0.781097	-1.96969	-0.327636			-0.0187534	0.350983	0.363219	0.366509	0.168145	T13T21	2	1	是
363	B084	26	160	75.7	2023-10-03	自然受孕	20240107	1	12w+6	29.5703	5331124	0.79032	0.0321582	3985853	0.404258	-1.76773	-1.17502	0.0285419	-0.701415			-0.0136372	0.37778	0.390822	0.400318	0.0298941		2	1	是
364	B084	26	160	74.6	2023-10-03	自然受孕	20240122	2	15w+2	29.1406	4588751	0.791658	0.0294094	3433281	0.403881	-1.27342	-0.52931	-0.37418	0.335151			-0.00275748	0.37712	0.389821	0.39986	0.0254924		2	1	是
365	B084	26	160	77.1	2023-10-03	自然受孕	20240305	3	21w+1	30.1172	6964815	0.803714	0.0342464	5273717	0.402599	-1.13771	1.04175	0.156542	0.955191			-0.00704964	0.37717	0.390364	0.400144	0.0263662		2	1	是
366	B084	26	160	80.1	2023-10-03	自然受孕	20240401	4	24w+6	31.2891	4367228	0.79372	0.030884	3290618	0.394557	1.39521	1.57194	-0.611174	3.23875			0.00838664	0.380316	0.392321	0.403338	0.0195043		2	1	是
367	B085	27	157	74.5	2023-08-25	自然受孕	20231127	1	11w+5	30.2243	5918018	0.777213	0.0274526	4358221	0.400008	-0.0982603	-0.290417	-1.82398	0.6082			0.00987622	0.375669	0.387541	0.397089	0.0314106		2	1	是
368	B085	27	157	75.3	2023-08-25	自然受孕	20231229	2	16w+1	30.5489	4846786	0.805051	0.0321448	3706414	0.4031	-0.378481	-0.74257	-1.10037	1.00128			-0.000165946	0.378099	0.390359	0.400409	0.021308		2	1	是
369	B085	27	157	77	2023-09-02	自然受孕	20240128	3	20w+4	31.2386	4103653	0.788149	0.0236905	3056246	0.397723	-1.19923	1.97906	-1.01521	1.61629			0.0144156	0.379707	0.392977	0.401715	0.019647	T21	2	1	是
370	B085	27	157	80	2023-09-02	自然受孕	20240227	4	24w+5	32.4557	3176334	0.781025	0.0299257	2343882	0.399346	-0.294002	1.52089	-0.763494	1.03056			0.0374376	0.376548	0.388754	0.397516	0.0232904		2	1	是
371	B086	25	153	68	2023-08-12	自然受孕	20231118	1	12w	29.0487	6304176	0.804605	0.0331596	4772965	0.398363	1.504	1.37057	-0.220948	1.39853			0.0216968	0.377919	0.390983	0.399509	0.0263474		2	1	是
372	B086	25	153	70	2023-08-12	自然受孕	20231218	2	17w+3	29.903	3818682	0.811317	0.0263387	2954366	0.401404	1.44234	1.75923	0.888342	0.175379			0.00573724	0.37895	0.391338	0.401504	0.0234637		2	1	是
373	B086	25	153	72	2023-08-12	自然受孕	20240112	3	21w	30.7574	4880027	0.783331	0.0318207	3614223	0.397934	2.05803	1.996	-1.61367	1.93853			0.0203371	0.375839	0.388548	0.397749	0.023471		2	1	是
374	B086	25	153	72	2023-08-12	自然受孕	20240126	4	23w+2	30.7574	4588992	0.796469	0.030747	3462884	0.400746	2.09402	1.62907	-1.82896	2.18402			0.018538	0.381306	0.394623	0.404066	0.0219469		2	1	是
375	B087	30	168	95	2023-09-27	自然受孕	20231229	1	12w+4	33.6593	4661779	0.803505	0.0326142	3552404	0.402303	-0.111003	1.05006	2.59789	-0.990426			-0.00166278	0.376897	0.389148	0.398787	0.0287393		2	1	是
376	B087	30	168	95	2023-09-27	自然受孕	20240101	1	12w+4	33.6593	2872295	0.781653	0.039892	2105370	0.398407	0.694615	-0.452516	-2.35054	-2.60902			0.00390837	0.378884	0.391799	0.401261	0.0210769		2	1	是
377	B087	30	168	94	2023-09-27	自然受孕	20240120	2	15w+6	33.305	3934775	0.781582	0.029075	2907262	0.400185	-0.716968	-0.0931408	1.3897	-1.50336			0.0118962	0.37576	0.388226	0.398745	0.031448		2	1	是
378	B087	30	168	95	2023-09-27	自然受孕	20240218	3	19w+4	33.6593	4432459	0.79753	0.0340004	3334704	0.400883	-0.153694	0.610698	1.69123	-0.397117			-0.0201117	0.385178	0.397241	0.407492	0.0211904		2	0	是
379	B087	30	168	98	2023-09-27	自然受孕	20240319	4	24w+1	34.7222	5131565	0.802351	0.0322137	3891159	0.397485	0.798704	-0.367076	1.90206	-1.41731			-0.00547063	0.379229	0.391548	0.401869	0.0214716		2	0	是
380	B088	32	155	73.3	2023-09-20	自然受孕	20231225	1	12w+6	30.5099	4991102	0.807527	0.0298217	3824438	0.40395	-0.173507	-0.512097	1.05403	-1.26298			-0.0113222	0.374909	0.387339	0.394784	0.0318542		2	0	是
381	B088	32	155	74.4	2023-09-20	自然受孕	20240114	2	16w	30.9677	6694833	0.801908	0.0280681	5067994	0.398947	0.341797	-0.186366	0.0410431	0.114986			0.0154507	0.380302	0.392837	0.401625	0.0227051		2	0	是
382	B088	32	155	76	2023-09-20	自然受孕	20240217	3	20w+4	31.6337	4859769	0.782486	0.0283827	3616898	0.401291	-2.05626	0.465398	0.304798	-0.269251			-0.00238871	0.386533	0.398901	0.410155	0.0207812		2	0	是
383	B088	32	155	74.1	2023-09-20	自然受孕	20240305	4	23w+3	30.8429	3604297	0.798202	0.0299001	2703167	0.398547	-0.383323	-0.165505	0.257346	-0.827489			-0.00664798	0.375842	0.389659	0.397948	0.0212131		2	0	是
384	B089	29	167	92	2023-08-13	自然受孕	20231118	1	13w+3	32.9879	4142006	0.807419	0.0289029	3157703	0.398538	-0.585181	0.862494	-1.60642	0.793298			-0.0226062	0.375636	0.387919	0.396568	0.0200879		2	0	是
385	B089	29	167	95	2023-08-13	自然受孕	20231211	2	16w+5	34.0636	4059531	0.803863	0.0456362	3050369	0.401537	2.44532	0.688517	0.0916904	0.525272			-0.0180858	0.375463	0.388614	0.398566	0.0225465		2	0	是
386	B089	29	167	93	2023-08-13	自然受孕	20240109	3	20w+4	33.3465	5168520	0.726721	0.0312259	3538709	0.399952	1.75716	1.74862	-1.30733	1.9909			-0.0137392	0.378419	0.391438	0.400904	0.024311		2	0	是
387	B089	29	167	94	2023-08-13	自然受孕	20240219	4	26w+6	33.705	3781170	0.796578	0.0314828	2848108	0.399029	1.39864	1.07843	-0.376589	1.51203			-0.00863285	0.380051	0.392654	0.402576	0.0270045		2	0	是
388	B090	34	156	73	2023-05-04	IVF（试管婴儿）	20230807	1	13w	29.9967	6129597	0.786846	0.0329128	4549530	0.403617	-0.940415	-0.206039	-1.96468	-0.525596			-0.0209452	0.380915	0.393518	0.40407	0.0210385		2	0	是
389	B090	34	156	74.7	2023-05-04	IVF（试管婴儿）	20230902	2	16w+5	30.6953	5483540	0.80582	0.0304829	4177844	0.402408	1.22497	0.407913	-1.30291	1.75639			-0.0153109	0.381009	0.392824	0.403412	0.0236485		2	0	是
390	B090	34	156	76.2	2023-05-04	IVF（试管婴儿）	20230924	3	19w+5	31.3116	5816690	0.798438	0.0341858	4389194	0.400818	-0.13011	0.186815	-1.39535	1.17092			-0.0122453	0.37732	0.390144	0.399333	0.0223938		2	0	是
391	B090	34	156	79	2023-05-04	IVF（试管婴儿）	20231023	4	23w+4	32.4622	4359853	0.784232	0.0313509	3228580	0.400811	0.113329	-0.510989	-0.585104	0.742919			-0.0108489	0.387893	0.399928	0.411165	0.023646		2	0	是
392	B091	36	163	68	2023-02-24	自然受孕	20240126	1	23w+5	25.5937	4363736	0.790177	0.0305992	3266301	0.404349	2.25466	1.47447	1.81192	-8.299			-0.0134774	0.370311	0.383253	0.389831	0.0220346	T13T18	2	0	是
393	B092	34	160	81	2023-08-13	自然受孕	20231113	1	12w+2	31.6406	4935562	0.804085	0.0327087	3750969	0.40205	0.040372	-0.812699	0.948431	-0.339566			-0.0290945	0.388995	0.399889	0.407854	0.0214547	T13T18	2	0	是
394	B092	34	160	83	2023-08-13	自然受孕	20231211	2	17w+2	32.4219	4254805	0.808233	0.0315294	3264016	0.39893	0.549523	0.772185	0.0705647	1.49286			-0.0320726	0.387198	0.398919	0.40782	0.0255841	T13T18	2	0	是
395	B092	34	160	83	2023-08-13	自然受孕	20231218	2	17w+2	32.4219	4147040	0.798207	0.0296534	3147718	0.406021	1.37873	0.845876	-0.0910462	-0.487781			-0.00623428	0.372975	0.386207	0.394107	0.0230494	T13T18	2	0	是
396	B092	34	160	86	2023-08-13	自然受孕	20240112	3	20w+6	33.5938	5246299	0.788037	0.0297601	3920978	0.404393	-1.22518	-0.0944972	0.35982	-0.63179			-0.0231545	0.38076	0.39211	0.402321	0.0200776		2	0	是
397	B092	34	160	88	2023-08-13	自然受孕	20240129	4	23w+3	34.375	4357482	0.792766	0.0302595	3276881	0.404766	0.186843	-0.326789	0.275679	-0.673621			-0.0128485	0.379724	0.391923	0.401184	0.0232634		2	1	是
398	B093	28	161	81.4	2023-02-01	自然受孕	20230516	1	13w+6	31.4031	5294521	0.807929	0.0303343	4051786	0.400262	2.00787	0.652368	-0.426716	0.939132			-0.0116966	0.377145	0.390314	0.398389	0.0275337		2	1	是
399	B093	28	161	82.5	2023-02-01	自然受孕	20230529	2	16w	31.8275	5223956	0.807639	0.0284433	3998939	0.404656	0.022739	0.615906	-0.0973507	0.357531			-0.00969839	0.380622	0.392671	0.403755	0.0203386		2	1	是
400	B093	28	161	84.5	2023-02-01	自然受孕	20230702	3	20w+6	32.5991	4990862	0.811396	0.0276279	3840187	0.404069	-1.24693	-0.316763	0.481453	0.452428			-0.0154982	0.381594	0.394241	0.405024	0.0267159		2	0	是
401	B093	28	161	86	2023-02-01	自然受孕	20230724	4	23w+6	33.1777	4052247	0.800391	0.0264834	3092323	0.400257	0.790988	0.540506	0.954452	0.169392			-0.0254152	0.383717	0.396064	0.405483	0.0218097	T18	2	0	是
402	B094	31	161	87	2023-09-11	自然受孕	20231211	1	12w+3	33.5635	4838789	0.809665	0.0309719	3719346	0.404261	0.987939	-1.36839	1.7814	0.984322			-0.0276506	0.385765	0.398257	0.40918	0.0237289		2	0	是
403	B094	31	161	87	2023-09-11	自然受孕	20240109	2	16w+3	33.5635	4776912	0.726415	0.0313438	3274858	0.402403	-0.452698	2.04459	0.472747	1.62197			-4.37e-05	0.3828	0.396515	0.407091	0.0180359		2	0	是
404	B094	31	161	88	2023-09-11	自然受孕	20240131	3	19w+4	33.9493	5309996	0.79195	0.0350264	3956660	0.401587	-0.423114	0.510712	1.14148	1.46855			-0.01094	0.381201	0.394357	0.405525	0.0179291		2	0	是
405	B094	31	161	90	2023-09-11	自然受孕	20240301	4	24w+1	34.7209	3654375	0.803532	0.0282637	2776338	0.399594	0.0795115	1.92234	1.24561	1.26371			-0.00492079	0.381016	0.393121	0.403156	0.0222935		2	0	是
406	B095	34	157.5	74.5	2023-02-04	自然受孕	20230509	1	12w+6	30.0328	4743276	0.795658	0.0284827	3575817	0.399779	2.2433	0.301435	1.85265	-0.646744			0.00528976	0.38876	0.401085	0.41191	0.0247263		2	0	是
407	B095	34	157.5	74.8	2023-02-04	自然受孕	20230608	2	17w+2	30.1537	4846446	0.810435	0.0306001	3730435	0.400966	0.0472066	0.875769	1.28377	-0.441608			0.00907762	0.379437	0.393736	0.40301	0.0223558		2	0	是
408	B095	34	157.5	75.1	2023-02-04	自然受孕	20230707	3	21w+3	30.2746	3835741	0.810003	0.0286385	2958165	0.403412	-0.511606	-0.613436	0.545714	-1.14817			0.00799624	0.37896	0.391614	0.401744	0.0231197		2	0	是
409	B095	34	158.5	76.6	2023-02-04	自然受孕	20230728	4	24w+3	30.4909	5066442	0.803488	0.0283214	3853616	0.399482	1.81032	2.03654	0.467517	-0.487178			0.00576893	0.379354	0.392813	0.401045	0.0225225		2	0	是
410	B096	31	161	74	2023-04-11	自然受孕	20230714	1	12w+5	28.5483	5846559	0.807109	0.0281683	4491636	0.40425	-0.34514	-0.601798	-0.457667	0.222868			0.00288794	0.376124	0.389406	0.398019	0.0274214		2	0	是
411	B096	31	161	74	2023-04-11	自然受孕	20230805	2	15w+6	28.5483	4470341	0.798232	0.0265249	3386097	0.400399	1.03298	0.266856	-1.548	-0.0585676			0.00128473	0.379447	0.393135	0.402387	0.0229379		2	1	是
412	B096	31	161	73	2023-04-11	自然受孕	20230827	3	19w	28.1625	5538056	0.807043	0.0289802	4246830	0.400905	1.09718	0.105059	0.0959933	1.91968			0.00155323	0.377433	0.391118	0.399638	0.035091		2	1	是
413	B097	28	162	74	2023-08-23	自然受孕	20231127	1	12w+6	28.1969	4370002	0.768181	0.0299667	3187351	0.406709	2.31653	2.10185	0.403158	1.35254			-0.0183732	0.37514	0.387924	0.395172	0.0203229		2	1	是
414	B097	28	162	74	2023-08-23	自然受孕	20231225	2	17w+1	28.1969	4646702	0.808047	0.0293359	3566350	0.401086	1.09522	0.470161	-1.59942	0.374396			-0.00883641	0.378912	0.391869	0.401971	0.0216268		2	1	是
415	B097	28	162	74	2023-08-23	自然受孕	20240114	3	19w+6	28.1969	8518509	0.801093	0.0264088	6432267	0.396226	0.451013	0.849421	-0.0772312	0.78647			-0.0271756	0.379427	0.391113	0.401073	0.0208875		2	1	是
416	B097	28	162	73	2023-08-23	自然受孕	20240217	4	24w+4	27.8159	3801963	0.780036	0.0267751	2820730	0.402578	-0.506421	1.13669	-0.199273	-1.06184			-0.0215296	0.376391	0.389265	0.398615	0.0196097		2	1	是
417	B098	22	165	82.5	2022-12-30	自然受孕	20230330	1	12w+3	30.303	5390931	0.80045	0.0314008	4092812	0.408127	1.10611	-0.71577	-0.469559	0.16238			-0.0169204	0.379725	0.392694	0.402388	0.0229469		2	0	是
418	B098	22	165	84	2022-12-30	自然受孕	20230428	2	16w+3	30.854	5378270	0.787608	0.03075	4018619	0.39846	0.122929	0.118655	0.146641	0.45652			0.0024087	0.382609	0.395636	0.405297	0.019822		2	0	是
419	B098	22	165	83.5	2022-12-30	自然受孕	20230521	3	19w+5	30.6703	4298749	0.805776	0.0283111	3298154	0.396954	1.72539	-0.945266	0.508145	1.57331			-0.0232504	0.379704	0.391489	0.401011	0.022021		2	0	是
420	B098	22	165	84	2022-12-30	自然受孕	20230615	4	23w+2	30.854	3324462	0.795187	0.0294215	2507940	0.397426	1.63109	0.205461	-0.232354	1.24946			-0.0131545	0.375384	0.387241	0.397407	0.0225456		2	0	是
421	B099	38	161	85.5	2023-04-23	自然受孕	20230728	1	13w+6	32.9848	5022955	0.799499	0.0309741	3800531	0.401208	-0.0293797	0.987384	-0.290164	-0.0637524			-0.0181448	0.373171	0.385326	0.393489	0.0253334		2	1	是
422	B099	38	161	85.5	2023-04-23	自然受孕	20230814	2	16w	32.9848	4886981	0.782147	0.0296681	3606873	0.39904	2.32303	0.286684	0.479918	1.52728			-0.00391863	0.374665	0.387115	0.396742	0.0263256		2	1	是
423	B099	38	161	87	2023-04-23	自然受孕	20230908	3	19w+4	33.5635	4335558	0.80632	0.03216	3304442	0.398078	1.5526	1.44781	-0.449475	1.42804			-0.0214147	0.3766	0.389127	0.397354	0.0216234		2	1	是
424	B099	38	161	86.7	2023-04-23	自然受孕	20231013	4	24w	33.4478	5007957	0.791817	0.0335881	3749685	0.39855	1.00582	2.7339	0.738896	1.01725			-0.0170169	0.37817	0.390949	0.399827	0.0205808		2	1	是
425	B100	30	168	80	2023-01-15	自然受孕	20230421	1	13w	28.3447	4471943	0.815243	0.0288094	3472594	0.4014	0.0174103	-1.34038	-2.29556	-2.23282			-0.0130202	0.379294	0.393052	0.402808	0.0264204		2	1	是
426	B100	30	168	80	2023-01-15	自然受孕	20230512	2	16w+2	28.3447	5259509	0.814839	0.0298726	4062886	0.401151	-0.69954	-2.0888	-1.32308	-1.42789			-0.0168666	0.379498	0.39274	0.403134	0.022215		2	1	是
427	B100	30	168	81	2023-01-15	自然受孕	20230603	3	19w+2	28.699	4096143	0.810381	0.0286421	3163766	0.397571	0.870383	0.684823	-0.568609	-0.297685			-0.0210346	0.377314	0.389467	0.400961	0.0323641		2	1	是
428	B100	31	168	81	2023-01-15	自然受孕	20230630	4	23w	28.699	5438296	0.802696	0.0296594	4129625	0.403402	1.04597	0.125645	-1.5331	-0.395576			-0.0266563	0.380653	0.392913	0.402649	0.0260755		2	1	是
429	B101	34	165	87	2023-01-27	自然受孕	20230429	1	12w+5	31.9559	4375028	0.802534	0.0298587	3322283	0.400334	0.175005	-0.720681	-0.320954	-0.874598			-0.0261264	0.378924	0.39259	0.401416	0.0201342		2	1	是
430	B101	34	165	87	2023-01-27	自然受孕	20230528	2	16w	31.9559	5724494	0.805805	0.0300043	4381102	0.402788	0.312031	0.981544	-2.03007	-0.552086			-0.0213707	0.375323	0.387365	0.394416	0.018473		2	1	是
431	B101	34	165	89.5	2023-01-27	自然受孕	20230625	3	19w+5	32.8742	4740380	0.797165	0.0345722	3570958	0.397656	2.02503	0.0468722	-1.0691	-0.260831			-0.0347682	0.374544	0.387881	0.396019	0.0278541		2	1	是
432	B101	34	165	91	2023-01-27	自然受孕	20230714	4	22w+4	33.4252	3954973	0.803251	0.0317864	3016332	0.399731	1.84067	2.41547	-1.93401	1.96904			-0.040918	0.372145	0.384629	0.393336	0.0299286		2	1	是
433	B102	36	165	76	2023-08-22	自然受孕	20231119	1	11w+5	27.9155	4531276	0.805126	0.0304726	3451088	0.400731	1.67455	1.68716	-1.15743	0.947639			-0.00420994	0.375637	0.388786	0.396156	0.0289288		2	0	是
434	B102	36	165	77.1	2023-08-22	自然受孕	20231211	2	15w+1	28.3196	4561021	0.795567	0.0298719	3425142	0.40195	0.48574	1.30651	-0.52525	0.594153			-0.00694692	0.376417	0.390366	0.398765	0.0209079		2	0	是
435	B102	36	165	76.7	2023-08-22	自然受孕	20240114	3	19w+6	28.1726	4774351	0.77271	0.0344788	3487053	0.403078	0.0995593	0.878668	-0.805059	1.43461			-0.0656643	0.375689	0.387684	0.393291	0.0305529	T18	2	0	是
436	B102	36	165	78.5	2023-08-22	自然受孕	20240218	4	24w+6	28.8338	4415887	0.798216	0.0341691	3323882	0.402502	0.232511	1.60513	-0.342105	1.05525			-0.0641962	0.38858	0.400581	0.409185	0.0257821	T18	2	0	是
437	B103	29	160	77	2023-01-08	自然受孕	20230416	1	12w+4	30.0781	5163430	0.797306	0.0323837	3894311	0.399724	0.868936	0.584434	-1.85158	0.842375			-0.00426953	0.376285	0.389779	0.397894	0.0200259		2	1	是
438	B103	29	160	77.5	2023-01-08	自然受孕	20230513	2	16w+3	30.2734	4666748	0.800144	0.0286949	3541161	0.410085	1.58443	0.349352	0.831914	0.725796			-0.0182965	0.373825	0.386485	0.394079	0.0230784		2	1	是
439	B103	29	160	75	2023-01-08	自然受孕	20230606	3	19w+4	29.2969	4881833	0.793463	0.0301544	3673972	0.391084	3.34675	3.25023	0.43523	0.950527			-0.00412615	0.38235	0.395215	0.406044	0.0205749		2	1	是
440	B103	29	160	75	2023-01-08	自然受孕	20230609	3	19w+4	29.2969	3834079	0.782805	0.0337606	2837792	0.40801	4.91669	4.71965	-2.89526	1.95298			-0.00378716	0.375078	0.388291	0.397972	0.020928		2	1	是
441	B103	29	160	75	2023-01-08	自然受孕	20230609	3	19w+4	29.2969	4429386	0.777208	0.0343648	3239204	0.407277	5.24913	3.45503	-2.79828	2.17427			-0.0137082	0.376701	0.389277	0.398011	0.0206628		≥3	1	是
442	B103	29	160	76	2023-01-08	自然受孕	20230702	4	23w+2	29.6875	4059289	0.79148	0.0276788	3051914	0.394427	3.20542	3.10762	-0.184833	0.434959			-0.0237195	0.376022	0.389758	0.398222	0.0220054		≥3	1	是
443	B103	29	160	76	2023-01-08	自然受孕	20230705	4	23w+2	29.6875	4919771	0.794747	0.0333624	3703641	0.401608	2.44174	1.21305	-0.824381	1.5793			-0.0255634	0.376353	0.390103	0.397448	0.0208867		≥3	1	是
444	B104	28	150	70	2022-12-14	自然受孕	20230325	1	13w	31.1111	3254000	0.754619	0.0320007	2322571	0.393361	1.87669	0.721367	0.479076	0.96518			-0.0402947	0.382163	0.393643	0.403322	0.0210264		≥3	1	是
445	B104	28	155	70	2022-12-30	自然受孕	20230423	2	15w+5	29.1363	3307106	0.797997	0.0311533	2497278	0.397907	-0.0661563	0.443364	1.16448	1.12865			0.000395611	0.375587	0.388492	0.398178	0.0221992		≥3	1	是
446	B105	24	163	86	2022-12-19	自然受孕	20230319	1	12w+2	32.3685	4505936	0.797105	0.030971	3408606	0.398384	3.4297	3.00862	-0.13016	1.87353			-0.00814985	0.373063	0.386956	0.394186	0.0227974		≥3	1	是
447	B105	24	163	86	2022-12-19	自然受孕	20230323	1	12w+2	32.3685	5294517	0.757886	0.0324477	3793070	0.402108	2.07401	2.43164	0.294708	2.32667			-0.0282202	0.377382	0.3909	0.399739	0.0197537		≥3	1	是
448	B105	24	163	86	2022-12-19	自然受孕	20230323	1	12w+2	32.3685	5298367	0.780732	0.0340308	3895689	0.400557	2.07775	1.0197	0.154826	2.37617			-0.0386403	0.377024	0.389539	0.39857	0.0162725		≥3	1	是
449	B105	24	163	88	2022-12-19	自然受孕	20230416	2	16w+2	33.1213	4733619	0.795613	0.03192	3562940	0.396292	3.35061	2.32275	0.219552	3.0686			-0.0211024	0.376529	0.389509	0.398242	0.0264005	T18	≥3	1	是
450	B105	32	163	92	2022-12-19	自然受孕	20230603	3	23w+3	34.6268	4522855	0.806909	0.0298615	3478254	0.397834	1.51138	1.11093	0.548423	1.21295			-0.0374942	0.38091	0.392672	0.402256	0.0274039		≥3	1	是
451	B106	33	160	85	2023-07-25	自然受孕	20231119	1	13w	33.2031	3622818	0.810628	0.0268669	2791372	0.401064	0.328372	0.68917	0.0379576	0.885606			-0.00169547	0.378866	0.392187	0.40105	0.0214857		≥3	1	是
452	B106	33	160	85	2023-07-28	自然受孕	20231219	2	17w	33.2031	4468484	0.802215	0.0270457	3391703	0.39908	-0.308856	0.92968	-0.307008	0.808436			0.00494656	0.378868	0.392167	0.402624	0.0222901		≥3	1	是
453	B106	33	160	85	2023-08-16	自然受孕	20240201	3	23w+5	33.2031	4159632	0.775239	0.0328309	3055407	0.403358	-0.0119041	1.38113	0.12169	0.659284			-0.0156204	0.378402	0.392257	0.401416	0.018558		≥3	1	是
454	B107	28	160	75	2023-01-13	自然受孕	20230412	1	12w+2	29.2969	4568666	0.796195	0.0307158	3456257	0.400617	-0.641584	0.956698	-0.478363	-0.397944			0.00285027	0.379636	0.392839	0.401721	0.0229762		≥3	1	是
455	B107	28	160	76	2023-01-13	自然受孕	20230505	2	15w	29.6875	5278830	0.790435	0.0332858	3934116	0.393181	0.726093	3.66711	-0.857112	-0.0408401			-0.00643288	0.378631	0.392118	0.402499	0.0209215		≥3	1	是
456	B107	28	160	76	2023-01-13	自然受孕	20230507	2	15w	29.6875	6142320	0.788051	0.0327107	4570561	0.403519	2.13038	4.19368	-0.587861	1.69128			-0.023671	0.379879	0.392559	0.401337	0.0227541		≥3	1	是
457	B107	28	160	76	2023-01-13	自然受孕	20230507	2	15w	29.6875	4319930	0.78386	0.0340295	3201947	0.403874	2.42878	4.81065	-0.877255	1.4194			-0.00480255	0.381736	0.394352	0.405062	0.0194239		≥3	1	是
458	B107	28	160	76	2023-01-13	自然受孕	20230708	3	24w+5	29.6875	3809898	0.811738	0.0309933	2937227	0.401859	0.888149	-1.01782	0.855486	-0.00930922			-0.00621098	0.378315	0.390792	0.399943	0.0272983		≥3	1	是
459	B108	25	168	85	2023-07-28	自然受孕	20231031	1	12w+5	30.1162	8354176	0.795849	0.0308458	6271431	0.404208	1.24219	0.946613	-1.54766	1.05188			0.00719703	0.377899	0.391049	0.400739	0.0206635		≥3	2	是
460	B108	25	168	85	2023-07-28	自然受孕	20231123	2	16w+3	30.1162	4113315	0.798229	0.028042	3121692	0.405324	1.95616	2.98858	-0.911242	1.74167			0.00278642	0.379371	0.392468	0.401681	0.0178064		≥3	2	是
461	B108	25	168	85	2023-07-28	自然受孕	20231127	2	16w+3	30.1162	4228552	0.783095	0.0328451	3126602	0.407826	1.27377	2.67554	0.20169	1.8545			0.00801698	0.379083	0.39272	0.401486	0.0258561	T21	≥3	2	是
462	B109	28	163	77		自然受孕	20231210	1	12w+5	28.9811	3920905	0.807613	0.0288887	3002551	0.401651	-0.701939	-0.0609855	-0.6166	-0.691515			0.00845261	0.379562	0.39292	0.402343	0.0229554		≥3	2	是
463	B109	28	163	78		自然受孕	20240101	2	16w	29.3575	5530018	0.806	0.0312416	4223377	0.40362	1.33187	0.120732	1.56253	0.923135			0.00291557	0.380067	0.392984	0.403572	0.0263306		≥3	2	是
464	B109	28	164	77		自然受孕	20240128	3	20w	28.6288	4815434	0.777472	0.0254315	3530315	0.399412	1.26571	1.74282	-1.04751	0.0962075			0.00566409	0.381313	0.394575	0.40509	0.0182611		≥3	2	是
465	B109	29	164	84		自然受孕	20240223	4	24w	31.2314	3976821	0.784937	0.027132	2957974	0.401567	-0.751985	0.908464	-0.706095	-0.660465			0.0098667	0.382332	0.395024	0.404972	0.0254567		≥3	1	是
466	B110	26	168	86	2023-08-26	自然受孕	20231210	1	13w+3	30.4705	4909527	0.807524	0.0306103	3759931	0.399806	-0.741759	-0.72508	0.604639	-1.28795			0.0228835	0.381624	0.394389	0.404518	0.0267058		≥3	1	是
467	B111	26	166	88	2023-08-24	自然受孕	20231214	1	13w+6	31.935	3377396	0.807516	0.0277994	2604328	0.403262	-0.0683897	0.831307	-0.805889	-1.28108			0.000846973	0.379756	0.393062	0.403608	0.0236386		≥3	1	是
468	B111	26	168	85	2023-08-24	自然受孕	20240101	2	16w+1	30.1162	4918778	0.808007	0.0324931	3757460	0.403551	-0.477158	-0.0321185	-0.435298	-0.935914			0.0113696	0.378059	0.390308	0.399399	0.0174456		≥3	1	是
469	B111	27	165	90	2023-08-24	自然受孕	20240201	3	20w+4	33.0579	4158077	0.776742	0.032737	3057500	0.404307	0.471173	0.0918014	1.69912	-0.620995			0.0269953	0.379894	0.393534	0.40312	0.0248862		≥3	0	是
470	B111	28	165	91	2023-08-24	自然受孕	20240301	4	24w+3	33.4252	3843919	0.789297	0.0297136	2878998	0.400798	-0.901646	0.249073	-3.2599	-0.121506			-0.0338951	0.377442	0.390454	0.398802	0.0222155	T13	≥3	0	是
471	B112	34	160	95	2023-08-11	自然受孕	20231114	1	12w+6	37.1094	6885560	0.790377	0.030054	5148842	0.408486	0.729818	0.468707	1.56753	-0.0194548			-0.0150314	0.37501	0.387758	0.395753	0.0233229		≥3	0	是
472	B113	25	163	80	2023-07-22	自然受孕	20231026	1	13w+1	30.1103	13545982	0.807614	0.0316877	10299908	0.402021	0.549757	-0.871976	-0.554268	-0.157938			-0.00537687	0.381328	0.394031	0.40271	0.0232554		≥3	0	是
473	B113	25	163	80	2023-07-22	自然受孕	20231116	2	16w+1	30.1103	4515428	0.808278	0.0304328	3474827	0.406226	-0.481544	-0.319242	-0.773452	0.00289306			-0.00652169	0.376517	0.389849	0.398111	0.0213551	T13	≥3	0	是
474	B113	25	163	82	2023-07-22	自然受孕	20231214	3	20w+1	30.863	3880125	0.805701	0.0284323	2982879	0.404289	-0.199863	0.29279	-0.0765253	0.749898			0.00952469	0.375565	0.388776	0.397514	0.0228133		≥3	1	是
475	B113	25	163	84	2023-07-22	自然受孕	20240106	4	23w+3	31.6158	4641219	0.735472	0.0265471	3248792	0.403048	1.36388	0.849161	-0.718499	0.336809			0.0103658	0.378427	0.392088	0.400854	0.0195649		≥3	1	是
476	B114	28	165	77.5	2023-08-30	自然受孕	20231202	1	12w+6	28.4665	5670703	0.807217	0.0358155	4310890	0.400823	0.398139	0.207302	-1.0635	-0.577123			-0.00743231	0.378381	0.391995	0.400182	0.0253767		≥3	1	是
477	B114	28	165	77.5	2023-08-30	自然受孕	20231225	2	16w+1	28.4665	5579886	0.805113	0.0355411	4228612	0.401348	1.40479	-0.102177	0.329824	-0.68841			-0.00152308	0.376875	0.389521	0.397621	0.0219219		≥3	1	是
478	B114	28	165	77.5	2023-08-30	自然受孕	20240122	3	20w+1	28.4665	5778488	0.798766	0.0299486	4358340	0.403363	0.286839	-1.07374	0.557931	-1.31084			0.0184388	0.377691	0.39034	0.399898	0.0272967		≥3	1	是
479	B114	28	165	85	2023-08-30	自然受孕	20240223	4	24w+4	31.2213	4586407	0.791471	0.0292425	3430889	0.402586	-0.108166	0.765523	0.882191	-1.41345			0.0113489	0.377161	0.390895	0.399752	0.0200279		≥3	1	是
480	B115	30	163	75	2023-09-07	自然受孕	20231210	1	11w+5	28.2284	5851059	0.807438	0.0282369	4487639	0.403304	-0.405499	-2.15887	-1.58676	-0.498708			-0.00568768	0.380297	0.392889	0.402505	0.0230482		≥3	1	是
481	B115	30	163	75	2023-09-07	自然受孕	20240107	2	16w+5	28.2284	5641726	0.790379	0.0313026	4225300	0.40554	-1.69548	-1.73682	0.0396579	-0.579975			-0.00576153	0.363851	0.377752	0.383619	0.0216943		≥3	1	是
482	B115	30	163	75	2023-09-07	自然受孕	20240131	3	20w+1	28.2284	5210909	0.771601	0.0305709	3798741	0.401389	-0.502794	0.348326	-0.968803	1.14323			0.037611	0.380078	0.392849	0.403483	0.017609		≥3	2	是
483	B115	30	163	77	2023-09-07	自然受孕	20240309	4	24w+4	28.9811	5749554	0.782814	0.0333275	4206319	0.400133	-0.0935293	-0.0665747	0.189952	-0.410305			0.0191335	0.379261	0.39263	0.402596	0.0225703		≥3	2	是
484	B116	29	161	79	2023-08-04	自然受孕	20231106	1	12w+5	30.4772	5432618	0.808356	0.0319376	4148006	0.400443	-0.0377595	1.06014	-0.298502	1.87253			0.0292618	0.379178	0.392591	0.402725	0.020121		≥3	2	是
485	B116	29	161	77	2023-08-04	自然受孕	20231202	2	16w+3	29.7056	4206681	0.80415	0.029996	3205066	0.401657	-0.62875	2.44421	-1.15557	1.68534			0.0165301	0.380303	0.394212	0.404238	0.0205771		≥3	2	是
486	B116	29	161	79	2023-08-04	自然受孕	20231231	3	20w+4	30.4772	4387663	0.805246	0.0284642	3354004	0.400388	0.219812	1.63094	0.364641	1.61972			-0.00081486	0.379291	0.39216	0.402313	0.0200276		≥3	1	是
487	B116	29	161	80	2023-08-04	自然受孕	20240126	4	24w+3	30.863	5117994	0.790036	0.0312078	3829867	0.402537	0.88698	2.52278	0.243862	0.811736			-0.0145585	0.377719	0.390708	0.400131	0.0209375		≥3	1	是
488	B117	24	170	96	2023-06-16	自然受孕	20231030	1	12w+2	33.218	5480231	0.805056	0.0282892	4181077	0.41082	-0.598007	-0.0721473	-0.102699	-0.359791			-0.0205609	0.380662	0.393516	0.401822	0.0267854		≥3	1	是
489	B117	24	170	96	2023-06-16	自然受孕	20231123	2	16w+6	33.218	5845693	0.805982	0.0293611	4470951	0.402964	-0.436149	-0.711265	0.257627	-0.623098			-0.0421361	0.376586	0.390069	0.397516	0.0183239	T18	≥3	1	是
490	B117	24	170	93	2023-06-16	自然受孕	20231216	3	19w+6	32.1799	4864729	0.803678	0.0292474	3707581	0.401761	-2.8071	0.373743	1.1713	-0.549396			-0.0420772	0.381001	0.393951	0.402767	0.019835	T13	≥3	1	是
491	B117	24	170	93	2023-06-16	自然受孕	20240114	4	24w	32.1799	5273971	0.798354	0.03103	3987956	0.40172	-0.286971	-0.00430344	0.547823	-0.396699			-0.0574131	0.383428	0.394714	0.405912	0.017932	T18T21	≥3	1	是
492	B118	24	135	56	2023-09-03	自然受孕	20231204	1	12w+3	30.727	4580197	0.807241	0.033523	3494686	0.399264	1.80118	1.17978	-0.66647	1.46508			-0.00780706	0.377245	0.390303	0.399672	0.0252865		≥3	0	是
493	B119	31	155	70	2023-10-02	自然受孕	20231231	1	12w+1	29.1363	4425367	0.803838	0.0279192	3377446	0.403612	-0.879043	-1.98759	0.176148	-2.03047			-0.0325259	0.375415	0.388729	0.396689	0.0222711		≥3	0	是
494	B119	31	155	70	2023-10-02	自然受孕	20240217	2	17w+6	29.1363	3828741	0.776942	0.0270235	2830986	0.402382	-1.56346	-1.10695	-1.5278	-1.62325			-0.0237703	0.376526	0.389029	0.397757	0.0206811		≥3	0	是
495	B120	38	170	95	2023-10-18	自然受孕	20240226	1	17w+5	32.872	3620144	0.793386	0.027499	2724337	0.397184	0.146884	0.169661	-1.42024	1.01112			-0.0273626	0.37597	0.389273	0.39818	0.0205364		≥3	0	是
496	B120	38	170	95.5	2023-10-18	自然受孕	20240313	2	20w	33.045	4658438	0.7826	0.0308865	3436208	0.398393	-0.860287	0.136288	-1.79429	-0.200481			-0.0111641	0.381615	0.394785	0.403764	0.0196303		≥3	0	是
497	B121	27	170	85	2023-08-10	自然受孕	20231114	1	13w	29.4118	4650800	0.793298	0.0301499	3494361	0.404804	-1.11802	0.0656619	0.706395	-1.16839			-0.0183382	0.376674	0.389671	0.398523	0.029605		≥3	0	是
498	B121	27	170	86	2023-08-10	自然受孕	20231202	2	15w+4	29.7578	4524938	0.807687	0.0285079	3462868	0.40012	-0.431932	-1.10495	0.998195	0.0236174			-0.0131247	0.379533	0.392973	0.402709	0.0261148		≥3	0	是
499	B122	30	170	87	2023-07-23	自然受孕	20231022	1	13w	30.1038	4493604	0.801571	0.0272342	3423474	0.401869	1.19565	0.308151	-0.757507	-0.0884167			-0.00449391	0.376725	0.390475	0.399132	0.032504		≥3	0	是
500	B122	29	170	88	2023-07-23	自然受孕	20231126	2	17w+1	30.4498	6750969	0.789635	0.0332404	4972756	0.399745	0.683661	0.242906	0.738389	-0.107958			-0.00306586	0.380063	0.393254	0.40384	0.0213926		≥3	1	是
501	B123	27	168	84	2023-08-22	自然受孕	20231123	1	13w+3	29.7619	5962530	0.80927	0.0306391	4575880	0.402485	-0.307229	1.63464	-0.209235	-0.891923			-0.00435206	0.381502	0.395027	0.404912	0.0210078		≥3	1	是
502	B123	29	168	83	2023-08-22	自然受孕	20231219	2	16w+2	29.4076	4465835	0.807349	0.0260229	3416355	0.400432	0.395479	1.98755	-1.07503	0.782096			-0.00338527	0.380703	0.392951	0.401816	0.0227455		≥3	1	是
503	B123	28	168	85	2023-08-22	自然受孕	20240115	3	20w+1	30.1162	4030088	0.782942	0.0273104	2999983	0.402581	0.238931	0.142628	-0.298553	-1.08019			-0.0137915	0.382576	0.395032	0.404648	0.0237469		≥3	1	是
504	B124	31	158	76	2023-02-04	自然受孕	20230428	1	11w+3	30.4438	4929607	0.789484	0.0310739	3694275	0.396597	1.32243	1.89632	-0.253235	1.26559			0.0102654	0.379355	0.393034	0.403061	0.0217542		≥3	2	是
505	B124	31	158	76	2023-02-04	自然受孕	20230525	2	15w+3	30.4438	4632215	0.804993	0.035455	3518906	0.401462	-0.52314	2.0616	-0.806985	0.610519			0.0083867	0.37984	0.392508	0.402851	0.0237324		≥3	2	是
506	B124	31	158	77	2023-02-04	自然受孕	20230625	3	19w+3	30.8444	6031159	0.807309	0.0331093	4609464	0.401014	0.581189	0.50563	-0.690486	1.8107			0.00516329	0.386175	0.399644	0.41007	0.0210386		≥3	2	是
507	B124	31	158	78	2023-02-04	自然受孕	20230720	4	23w+1	31.245	3395164	0.807702	0.0275436	2614454	0.398055	0.878708	2.04977	0.96527	1.48412			-0.00850553	0.379008	0.390677	0.400249	0.0208771		≥3	2	是
508	B125	22	171	90	2023-02-16	自然受孕	20230519	1	12w+5	30.7787	4609325	0.807038	0.0298008	3533613	0.396087	-0.00904249	-1.20514	-0.525211	0.292041			-0.0325344	0.37611	0.389551	0.396163	0.0212467		≥3	1	是
509	B125	21	171	88	2023-02-16	自然受孕	20230615	2	16w+3	30.0947	4522685	0.795474	0.032316	3402733	0.397039	1.27755	1.84203	0.0782983	1.97397			-0.0196864	0.377149	0.390032	0.399488	0.025891		≥3	1	是
510	B125	21	171	90.5	2023-02-16	自然受孕	20230708	3	20w	30.9497	3516063	0.804577	0.0319755	2678273	0.399178	1.13113	2.32946	-0.176542	1.43949			-0.00213837	0.378892	0.391951	0.400165	0.0209975		≥3	1	是
511	B125	22	171	92	2023-02-16	自然受孕	20230804	4	23w+4	31.4627	4940557	0.7952	0.0272501	3718212	0.394397	2.13421	2.07017	1.92707	1.83023			-0.00734654	0.379997	0.393319	0.403446	0.0224461		≥3	1	是
512	B126	30	171	87	2023-01-24	自然受孕	20230428	1	12w+1	29.7527	4619496	0.792981	0.0296597	3478143	0.39892	1.00214	2.16072	-0.724955	1.61969			-0.00205035	0.379023	0.392742	0.400928	0.0244615		≥3	1	是
513	B126	30	171	88	2023-01-24	自然受孕	20230519	2	15w+6	30.0947	4623680	0.807166	0.0289938	3550891	0.401915	2.38587	2.87095	0.701483	1.9526			-0.00554806	0.373995	0.386936	0.396176	0.0327802		≥3	1	是
514	B126	29	171	90	2023-01-24	自然受孕	20230610	3	19w+1	30.7787	5070023	0.810593	0.0312624	3898201	0.397177	1.37842	1.90726	-1.81409	1.33947			-0.000536801	0.380256	0.392783	0.404141	0.0204083		≥3	1	是
515	B126	30	171	92	2023-01-24	自然受孕	20230707	4	22w+6	31.4627	4552973	0.802155	0.0332364	3461787	0.399627	0.193087	-0.211111	1.62505	1.64106			-0.0117506	0.379526	0.392454	0.402397	0.0238063		≥3	1	是
516	B127	28	160	78	2023-01-28	自然受孕	20230428	1	12w+3	30.4688	5508187	0.790623	0.0304656	4125340	0.401962	0.865138	0.159433	0.323805	1.15122			-0.000288222	0.380167	0.393861	0.404116	0.0224258		≥3	1	是
517	B127	28	160	77	2023-01-28	自然受孕	20230525	2	16w+3	30.0781	5183229	0.801475	0.0332043	3936680	0.40533	1.04511	-1.62294	1.92894	-0.164839			-0.0143805	0.379223	0.391612	0.402046	0.0184073		≥3	1	是
518	B127	28	160	81	2023-01-28	自然受孕	20230625	3	20w+3	31.6406	4176294	0.804371	0.0316974	3181178	0.401136	0.967208	-1.10077	1.12949	1.54908			0.00446088	0.38431	0.397497	0.409225	0.0242666		≥3	0	是
519	B127	28	160	82	2023-01-28	自然受孕	20230716	4	23w+3	32.0312	4569059	0.800218	0.0314907	3461271	0.396748	1.48783	1.16395	1.69637	0.915967			0.0130002	0.384936	0.397986	0.408673	0.0251417		≥3	0	是
520	B128	29	157	79	2022-10-03	自然受孕	20230319	1	11w+6	32.05	3762697	0.800106	0.0265641	2850374	0.398695	-0.0701471	1.1384	-0.960518	0.411512			0.00849791	0.382921	0.395876	0.405306	0.0261503		≥3	0	是
521	B128	29	157	80.75	2022-12-16	自然受孕	20230406	2	15w+4	32.7599	5322156	0.78652	0.0310839	3971936	0.402041	0.448271	0.653785	-0.459106	0.869428			-0.0152325	0.380912	0.393773	0.404026	0.0217067		≥3	0	是
522	B128	29	157	81.5	2022-12-16	自然受孕	20230506	3	19w+4	33.0642	4650413	0.80569	0.0315196	3555744	0.401908	-0.274782	-0.433545	-0.385732	0.695432			-0.0208608	0.380552	0.394317	0.40386	0.0206924		≥3	1	是
523	B128	29	157	84.6	2022-12-16	自然受孕	20230531	4	22w+6	34.3219	4142172	0.806022	0.0283533	3179326	0.401001	0.0919966	1.01961	1.13273	-0.163483			-0.0200354	0.379206	0.392216	0.403328	0.0231377		≥3	1	是
524	B129	30	163	98.5	2023-01-21	自然受孕	20230512	1	15w+3	37.0733	5759183	0.81	0.0325052	4414220	0.400046	-0.420794	-0.509582	-0.0241217	-0.370291			-0.0123851	0.381514	0.393941	0.404667	0.021512		≥3	1	是
525	B129	30	163	99.5	2023-02-09	自然受孕	20230606	2	16w+3	37.4497	4522747	0.806316	0.0274972	3465218	0.399821	-1.80918	0.537065	-0.816258	-2.0324			-0.00817567	0.376979	0.389762	0.398403	0.0362793		≥3	0	是
526	B129	30	163	100.5	2023-02-09	自然受孕	20230704	3	20w	37.826	4117191	0.792573	0.0315234	3096981	0.392608	0.0383856	2.5103	-0.977012	-0.230708			-0.00406782	0.378894	0.391989	0.401714	0.0231203		≥3	0	是
527	B129	30	163	100.8	2023-02-09	自然受孕	20230727	4	23w+5	37.939	4448931	0.793764	0.0312652	3346971	0.407221	1.48549	0.633058	-0.832282	0.576518			-0.00506696	0.37773	0.390969	0.39911	0.0249443		≥3	0	是
528	B130	24	155	74	2023-01-07	自然受孕	20230404	1	11w+5	30.8012	6828903	0.800179	0.0309962	5160834	0.394312	0.581021	0.365505	-1.80244	1.2772			0.00519032	0.381178	0.394208	0.404498	0.0284091		≥3	0	是
529	B130	24	155	74	2023-01-07	自然受孕	20230501	2	15w+5	30.8012	5806665	0.809196	0.0294452	4440321	0.396488	-1.22328	-0.374305	-1.59137	0.272223			-0.0469749	0.381109	0.393644	0.402701	0.0223185		≥3	1	是
530	B130	24	155	74	2023-01-07	自然受孕	20230528	3	19w+4	30.8012	5579651	0.811359	0.0288738	4301321	0.397718	-0.221518	-0.0155375	-1.5666	1.48884			-0.0280145	0.3794	0.392265	0.401684	0.0208758		≥3	1	是
531	B130	24	155	75	2023-01-07	自然受孕	20230625	4	23w+3	31.2175	4292116	0.805469	0.0319302	3277898	0.400188	2.12303	-0.271653	-2.50645	1.13734			-0.0288181	0.374319	0.387421	0.395672	0.0319101		≥3	1	是
532	B131	30	160	79	2022-12-25	自然受孕	20230328	1	12w+3	30.8594	3012722	0.742687	0.0331519	2102357	0.390184	-1.11198	2.75533	-2.39433	0.60439			-0.0140405	0.350101	0.361057	0.364673	0.185965	T13T21	≥3	1	是
533	B131	29	160	77.5	2022-12-25	自然受孕	20230421	2	16w	30.2734	4278784	0.81582	0.0287371	3327069	0.401966	0.5047	0.576459	-0.751336	-1.92925			-0.01617	0.376308	0.389694	0.397619	0.0310127		≥3	1	是
534	B131	30	160	78	2022-12-25	自然受孕	20230610	3	23w+3	30.4688	4269752	0.804068	0.0296808	3265095	0.39923	0.543179	-0.283562	-1.58214	0.327134			0.00999491	0.379241	0.392449	0.403111	0.0194233		≥3	1	是
535	B132	26	162	79	2023-01-01	自然受孕	20230330	1	12w+1	30.1021	4755590	0.802601	0.0304444	3623460	0.409745	0.767034	1.42932	-4.25585	1.22563			0.00144753	0.378063	0.390165	0.401033	0.0274684		≥3	1	是
536	B132	26	162	82	2023-01-01	自然受孕	20230429	2	16w+2	31.2452	4359525	0.808089	0.0280806	3338553	0.40076	0.868797	0.136069	-0.0899543	0.0669087			0.0149112	0.380439	0.393771	0.403445	0.0235654		≥3	1	是
537	B132	26	162	84	2023-01-01	自然受孕	20230521	3	19w+3	32.0073	4190505	0.810249	0.0275791	3232475	0.398941	-1.19267	0.350939	-2.19951	1.08851			0.00475257	0.381308	0.394423	0.40351	0.0254857		≥3	1	是
538	B132	26	162	86	2023-01-01	自然受孕	20230615	4	23w	32.7694	5663680	0.805665	0.0302943	4332713	0.400677	-1.02026	0.322178	-2.91104	0.36351			0.00771364	0.381087	0.393228	0.405722	0.024608		≥3	0	是
539	B133	34	164	82	2023-01-20	自然受孕	20230423	1	12w+5	30.4878	4431360	0.812205	0.0291967	3417910	0.399773	-1.12797	0.0234426	-2.58848	-1.79392			-0.0256917	0.380491	0.392799	0.402722	0.0247911		≥3	0	是
540	B133	34	164	84	2023-01-20	自然受孕	20230519	2	16w+4	31.2314	4655156	0.810572	0.0303716	3580035	0.399228	-1.14655	-1.74452	-0.325545	-2.5515			-0.0171004	0.378513	0.391568	0.401257	0.0214706		≥3	0	是
541	B133	34	164	87	2023-01-20	自然受孕	20230610	3	19w+5	32.3468	4341997	0.809923	0.0321397	3331738	0.399057	-1.76276	-0.526411	-1.52672	-1.87382			-0.0108128	0.37854	0.392197	0.401899	0.0251701		≥3	0	是
542	B133	34	164	89.5	2023-01-20	自然受孕	20230708	4	23w+4	33.2763	3823267	0.807703	0.0277604	2940877	0.408463	-2.12237	-0.986884	0.112692	-2.70629			0.120869	0.381913	0.394967	0.405278	0.0228307		≥3	1	是
543	B134	30	167	80	2023-09-06	自然受孕	20231202	1	12w+3	28.6851	5294476	0.807633	0.0339662	4021618	0.401991	-1.41096	0.548855	-0.0618171	0.890732			0.00495957	0.379211	0.392657	0.402228	0.0228807		≥3	0	是
544	B134	30	167	80	2023-09-06	自然受孕	20240101	2	16w+1	28.6851	5542739	0.803409	0.0333279	4209045	0.40265	-0.712144	-0.751824	1.35504	1.15818			-0.0216415	0.376993	0.389733	0.398985	0.0199471		≥3	0	是
545	B134	30	167	80	2023-09-06	自然受孕	20240128	3	20w	28.6851	4109613	0.795133	0.0246042	3084138	0.39917	-0.571651	1.00383	1.23306	1.45859			0.00709647	0.383804	0.395851	0.407203	0.0200251		≥3	0	是
546	B134	30	167	80	2023-09-06	自然受孕	20240301	4	24w+3	28.6851	3634291	0.802105	0.0284863	2754048	0.399946	-1.01124	0.793729	0.70298	0.914601			0.00918833	0.381963	0.395279	0.404463	0.0225021		≥3	0	是
547	B135	32	161	77	2023-10-09	自然受孕	20240111	1	13w	29.7056	4049111	0.764147	0.0268421	2940348	0.40166	1.29188	0.0387958	-0.122495	-0.166274			0.0101727	0.38226	0.395327	0.404997	0.0218075		≥3	0	是
548	B135	32	161	76.5	2023-10-09	自然受孕	20240214	2	16w+2	29.5128	6086710	0.797121	0.0290371	4573251	0.395907	2.26499	0.762131	-0.452605	1.37939			-0.0138062	0.378465	0.390949	0.399146	0.023157		≥3	0	是
549	B135	32	161	78.5	2023-10-09	自然受孕	20240305	3	20w+3	30.2843	4944743	0.725746	0.0344999	3372824	0.404259	0.954322	0.717718	1.35915	0.35538			-0.00523404	0.382086	0.395314	0.405172	0.0244275		≥3	0	是
550	B135	32	161	81	2023-10-09	自然受孕	20240330	4	24w+1	31.2488	3335189	0.800038	0.0310627	2522578	0.399803	1.33921	-0.214678	1.92525	2.15832			-0.00671683	0.381698	0.394241	0.405015	0.0247603		≥3	0	是
551	B136	31	160	85	2023-07-30	自然受孕	20231031	1	12w+2	33.2031	3798965	0.798103	0.0285966	2868462	0.402363	1.32094	1.65247	1.40104	1.81559			-0.00245704	0.378529	0.3902	0.400657	0.0206382		≥3	0	是
552	B136	31	160	86	2023-07-30	自然受孕	20231122	2	16w	33.5938	4246615	0.802629	0.0302914	3238662	0.401599	0.55185	1.6095	-0.70654	1.80421			0.00949813	0.377952	0.390712	0.398611	0.0247405		≥3	1	是
553	B136	31	160	87	2023-07-30	自然受孕	20231220	3	20w	33.9844	3245175	0.81199	0.0293573	2510445	0.39548	1.97854	1.79894	0.674499	1.48304			0.00644465	0.378269	0.391644	0.401245	0.0202513		≥3	1	是
554	B136	31	160	88	2023-07-30	自然受孕	20240121	4	24w+4	34.375	4746513	0.804709	0.0284504	3607528	0.39656	0.683348	1.59427	0.843503	2.41974			0.0167396	0.379658	0.393693	0.404338	0.0198204		≥3	1	是
555	B136	31	160	95	2023-07-30	自然受孕	20240216	5	28w+2	37.1094	4013079	0.80224	0.0262121	3041234	0.393752	1.26817	0.893289	0.21842	2.87461			0.00743124	0.377635	0.389939	0.399826	0.025766		≥3	1	是
556	B137	29	150	80	2023-08-06	自然受孕	20231112	1	13w+3	35.5556	5438332	0.805469	0.0285833	4161692	0.404001	-0.310551	-1.35074	1.11627	-0.722211			0.000976398	0.378557	0.392133	0.401168	0.0233663		≥3	1	是
557	B137	29	150	80	2023-08-06	自然受孕	20231207	2	17w	35.5556	3971844	0.804783	0.0314901	3044262	0.402005	1.23297	1.74269	0.290596	0.147799			-0.0220127	0.376783	0.389897	0.399658	0.0275178		≥3	1	是
558	B137	29	150	80.1	2023-08-06	自然受孕	20240111	3	22w	35.6	5927172	0.772873	0.0300224	4336274	0.397378	0.406033	0.429859	0.772633	-0.042963			-0.0205992	0.375995	0.389792	0.397554	0.0233435		≥3	1	是
559	B137	29	150	81	2023-08-06	自然受孕	20240211	4	25w	36	6823428	0.761805	0.0341127	4896552	0.400869	0.938317	1.14185	0.551336	0.313046			-0.0146386	0.376663	0.390086	0.397956	0.0215309		≥3	1	是
560	B138	26	162	90	2023-08-30	自然受孕	20231201	1	12w+5	34.2936	3520405	0.801246	0.0322226	2672164	0.401697	0.17951	-0.213773	-0.0184271	0.94877			0.0329525	0.378976	0.391897	0.402657	0.0192324		≥3	1	是
561	B138	26	162	90	2023-08-30	自然受孕	20231222	2	16w	34.2936	4684751	0.810889	0.0298354	3607598	0.398347	1.60548	1.39626	-0.791647	1.40612			0.020847	0.378623	0.391806	0.401264	0.0227882		≥3	1	是
562	B138	26	162	92	2023-08-30	自然受孕	20240121	3	20w	35.0556	4729531	0.793788	0.027731	3544501	0.398858	1.43997	0.938899	-0.236074	1.24597			0.00426692	0.375878	0.389052	0.398145	0.018793		≥3	1	是
563	B138	26	162	93	2023-08-30	自然受孕	20240218	4	24w	35.4367	3635015	0.797323	0.0338566	2735436	0.399236	0.218343	2.36263	0.0851403	0.952987			0.00577031	0.381234	0.394388	0.4039	0.0250724		≥3	1	是
564	B139	29	167	89	2023-10-02	自然受孕	20231231	1	12w+3	31.9122	3660320	0.775875	0.039901	2669299	0.402534	-1.33835	-0.558409	-0.0813452	-0.958111			0.000284456	0.3852	0.398201	0.41021	0.024587		≥3	1	是
565	B139	29	167	88.5	2023-10-02	自然受孕	20240128	2	16w+3	31.7329	4211652	0.750578	0.0291801	2972806	0.395587	1.2515	0.645478	-0.302057	0.992521			-0.027121	0.378338	0.391325	0.400139	0.0242818		≥3	1	是
566	B139	29	167	90	2023-10-02	自然受孕	20240226	3	20w+3	32.2708	4232358	0.791916	0.0298795	3171649	0.397925	0.0433258	0.117427	0.0964893	1.07626			-0.0244181	0.379305	0.392699	0.401902	0.023243		≥3	1	是
567	B139	29	167	91.5	2023-10-02	自然受孕	20240325	4	24w+3	32.8086	5308966	0.80283	0.0328809	4013958	0.393989	-0.189745	2.00957	-1.03479	1.21965			-0.0235144	0.377815	0.390546	0.399875	0.0228912		≥3	1	是
568	B139	29	167	94	2023-10-02	自然受孕	20240423	5	28w+3	33.705	5022349	0.794558	0.0296381	3778732	0.396303	-0.687744	2.02682	-0.366978	1.56318			-0.0117709	0.380768	0.394027	0.401852	0.0222982		≥3	1	是
569	B140	30	164	87	2023-08-21	自然受孕	20231119	1	12w+2	32.3468	5383746	0.810106	0.03078	4133672	0.400676	-0.387499	-0.270941	-0.284845	-0.0650955			0.0296142	0.38079	0.394026	0.40413	0.0232839		≥3	1	是
570	B140	30	164	89	2023-08-27	自然受孕	20231218	2	16w+2	33.0904	4694421	0.809204	0.0273984	3618821	0.403478	0.49826	0.980628	-0.274035	0.662443			0.0236317	0.379949	0.39323	0.402928	0.0218827		≥3	1	是
571	B140	30	164	92	2023-08-20	自然受孕	20240114	3	20w+2	34.2058	3594400	0.804477	0.0231857	2737064	0.396744	-0.758649	-0.937472	0.539041	-0.0765536			-0.0145642	0.375177	0.387449	0.397568	0.0246507		≥3	1	是
572	B140	30	164	95	2023-08-21	自然受孕	20240218	4	24w+6	35.3212	4640654	0.791391	0.0325638	3464067	0.411369	-0.538033	1.30905	-1.53894	-0.795425			0.0169393	0.381939	0.394576	0.406169	0.0234394		≥3	1	是
573	B141	32	168	90	2023-10-15	自然受孕	20240121	1	13w	31.8878	6411396	0.804991	0.0301231	4860838	0.39766	-0.774962	-0.247761	-0.406733	0.292551			-0.000340591	0.378434	0.390983	0.39926	0.024694		≥3	1	是
574	B141	32	168	92	2023-10-15	自然受孕	20240214	2	17w	32.5964	4295980	0.803509	0.0323181	3246925	0.399507	-0.0380072	-1.08764	0.284969	-1.48023			-0.023634	0.377637	0.390716	0.398528	0.0214883		≥3	1	是
575	B141	32	168	90	2023-10-15	自然受孕	20240315	3	21w	31.8878	4443721	0.799072	0.0344899	3356704	0.398464	-0.238713	1.59342	-2.05417	0.481975			-0.028849	0.380684	0.393073	0.401611	0.0201387	T18	≥3	1	是
576	B141	32	168	90	2023-10-15	自然受孕	20240413	4	25w	31.8878	4019032	0.709357	0.0328957	2672905	0.396092	3.59457	3.46348	-0.476472	4.57789			-0.0191941	0.37499	0.388659	0.395877	0.0208589		≥3	1	是
577	B141	32	168	90	2023-10-15	自然受孕	20240416	4	25w	31.8878	3519375	0.782423	0.0287317	2605567	0.409141	2.6087	3.24467	-1.07629	4.28131			-0.0238397	0.377398	0.390621	0.399024	0.0195472		≥3	1	是
578	B142	28	162	86	2023-01-06	自然受孕	20230404	1	11w+6	32.7694	6512814	0.788985	0.0323156	4861115	0.391708	1.51144	1.19917	-1.44476	0.30173			-0.00855754	0.370202	0.382415	0.388767	0.0281851		≥3	0	是
579	B142	28	162	86.5	2023-01-06	自然受孕	20230501	2	15w+6	32.9599	4124240	0.804014	0.0284292	3138882	0.396284	-0.0475116	0.388989	-0.139976	0.0378279			0.0284789	0.379893	0.392914	0.403051	0.0186815		≥3	0	是
580	B142	28	162	87	2023-01-06	自然受孕	20230528	3	19w+5	33.1504	5565575	0.807173	0.0306854	4263284	0.397386	-0.442019	0.197557	0.224577	-0.803968			-0.00470391	0.37756	0.390669	0.398831	0.0198656		≥3	0	是
581	B142	28	162	90	2023-01-06	自然受孕	20230625	4	23w+5	34.2936	3974613	0.80183	0.0329685	3015503	0.398365	1.32803	1.59117	0.862946	0.410507			0.0261412	0.378181	0.390396	0.399756	0.0218023		≥3	1	是
582	B143	30	170	87	2023-02-09	自然受孕	20230509	1	12w+3	30.1038	5622144	0.792034	0.0301333	4225682	0.398514	-0.501033	0.326882	-0.959551	1.21042			0.0373186	0.377179	0.389685	0.399494	0.0215101		≥3	1	是
583	B143	30	170	88	2023-02-09	自然受孕	20230603	2	16w	30.4498	4219456	0.806145	0.0289081	3241562	0.399617	-1.14714	0.921652	-1.78662	1.86794			0.0269448	0.376556	0.389943	0.39855	0.0211301		≥3	1	是
584	B143	30	170	91	2023-02-09	自然受孕	20230704	3	20w	31.4879	4036803	0.801054	0.028104	3073523	0.401529	-0.840908	0.615848	0.222513	1.24137			0.0400324	0.385664	0.398741	0.410226	0.0204712		≥3	1	是
585	B143	30	170	95	2023-02-09	自然受孕	20230726	4	23w	32.872	3562049	0.799411	0.0287813	2699518	0.397237	-0.289313	3.7168	-0.371641	2.56261			-0.0132766	0.377896	0.390637	0.399196	0.0275404		≥3	1	是
586	B143	30	170	95	2023-02-09	自然受孕	20230729	4	23w	32.872	3858250	0.752643	0.0419868	2717711	0.434919	5.14616	4.98647	-0.319759	-2.96953			0.00240692	0.379255	0.392599	0.401096	0.0234856		≥3	1	是
587	B143	30	170	95	2023-02-09	自然受孕	20230729	4	23w	32.872	3542279	0.758615	0.0316714	2533598	0.40864	1.95697	3.70627	-1.2312	2.72109			-0.0197215	0.374409	0.386696	0.395016	0.0292322		≥3	1	是
588	B144	31	167	90	2023-01-21	自然受孕	20230416	1	11w+5	32.2708	5035574	0.799209	0.030712	3809736	0.399814	-0.119751	-0.206085	-0.270284	-0.817429			-0.00536779	0.382088	0.394793	0.403998	0.0265512		≥3	1	是
589	B144	31	167	92	2023-01-21	自然受孕	20230513	2	15w+5	32.9879	4997366	0.810519	0.0274632	3852297	0.398563	-0.398945	0.674591	0.862405	-1.0305			-0.0312723	0.377706	0.391023	0.400169	0.0242961		≥3	1	是
590	B144	31	167	96	2023-01-21	自然受孕	20230609	3	19w+2	34.4222	5073313	0.808276	0.0306144	3878159	0.398879	-0.979927	2.21891	-0.19994	-1.71893			-0.0177235	0.376247	0.389664	0.398207	0.0215494		≥3	1	是
591	B144	31	167	100	2023-01-21	自然受孕	20230707	4	23w+1	35.8564	6520549	0.80361	0.0324461	4968303	0.399195	1.43865	2.84339	-1.77908	-0.738227			-0.0268877	0.377178	0.390427	0.399452	0.0186496		≥3	1	是
592	B144	31	167	100	2023-01-21	自然受孕	20230710	4	23w+1	35.8564	4471716	0.78564	0.0319034	3320948	0.405649	1.48671	2.54077	-0.921335	0.91797			-0.0180698	0.378232	0.391741	0.402356	0.0220486		≥3	1	是
593	B144	31	167	100	2023-01-21	自然受孕	20230710	4	23w+1	35.8564	4914269	0.782954	0.0311618	3654911	0.402512	1.37449	2.87729	-1.17645	0.969402			-0.0370823	0.375788	0.388191	0.397859	0.0238891	T18	≥3	1	是
594	B145	33	160	94	2023-04-08	自然受孕	20230711	1	12w+2	36.7188	5735645	0.809562	0.0266135	4418804	0.40527	-1.21894	-0.90446	-0.438597	0.0577237			-0.024776	0.418106	0.425261	0.438989	0.0230952	T13T18	≥3	1	是
595	B145	33	160	94	2023-04-08	自然受孕	20230804	2	16w+2	36.7188	5704998	0.799501	0.0259908	4319202	0.40102	-0.101585	-0.0835149	0.356628	0.442815			-0.0585155	0.389345	0.399904	0.409821	0.026333	T18	≥3	1	是
596	B145	33	160	95.5	2023-04-08	自然受孕	20230824	3	19w+2	37.3047	6188171	0.810665	0.0280416	4767976	0.401057	-0.162971	-0.167774	-1.41934	0.947332			0.0118845	0.377221	0.391332	0.399607	0.0233646		≥3	1	是
597	B145	33	160	98	2023-04-08	自然受孕	20230923	4	22w+6	38.2812	4097391	0.799756	0.0269742	3110317	0.402751	-0.0610371	0.670978	0.357892	0.629516			0.0150178	0.376882	0.389883	0.3984	0.0220664		≥3	1	是
598	B146	34	164	85	2022-12-31	自然受孕	20230406	1	13w+1	31.6032	4075629	0.7864	0.0289322	3050018	0.398168	1.43708	1.21704	-0.606007	0.295177			0.0249661	0.376952	0.389494	0.398494	0.024387		≥3	1	是
599	B146	34	164	86	2022-12-31	自然受孕	20230505	2	17w+1	31.975	5927581	0.804506	0.0318109	4510523	0.394971	1.07815	1.46656	-1.61878	1.25782			0.0106996	0.377217	0.390209	0.398772	0.0200512	T18	≥3	1	是
600	B146	34	164	88	2022-12-31	自然受孕	20230525	3	20w+1	32.7186	5221951	0.803235	0.0335214	3970442	0.405224	-0.115054	0.802906	-0.658728	0.282692			-0.0136888	0.385239	0.396834	0.406299	0.0235596		≥3	1	是
601	B146	34	164	90	2022-12-31	自然受孕	20230615	4	23w+1	33.4622	3916437	0.804696	0.0288052	2996706	0.397374	0.493369	0.750699	-0.0836256	0.262133			-0.0142426	0.381691	0.393509	0.402032	0.019539	T18	≥3	1	是
602	B147	32	166	86	2023-01-08	自然受孕	20230423	1	15w	31.2092	3485684	0.811963	0.0262473	2693582	0.397599	0.401771	-0.31844	-1.14456	0.39807			-0.000855286	0.382151	0.395193	0.406132	0.0223417		≥3	1	是
603	B147	32	166	84	2023-01-08	自然受孕	20230513	2	15w+4	30.4834	4990155	0.809489	0.028773	3838256	0.395917	-0.29765	0.78313	1.03152	1.10246			-0.00645587	0.37854	0.39142	0.400972	0.027777		≥3	1	是
604	B147	32	166	86	2023-01-08	自然受孕	20230610	3	19w+4	31.2092	4962648	0.813001	0.030181	3831943	0.396404	2.53117	1.99465	0.932368	2.2911			-0.013719	0.379481	0.391826	0.401168	0.0221267		≥3	1	是
605	B147	32	166	86.5	2023-01-08	自然受孕	20230707	4	23w+2	31.3906	6088660	0.806215	0.0337665	4647268	0.400319	2.18206	0.136688	0.130631	1.51817			-0.00917566	0.380275	0.392981	0.403985	0.0245263		≥3	1	是
